# Supplementary material for: Comprehensive analysis of long non-coding RNAs highlights their spatio-temporal expression patterns and evolutional conservation in Sus scrofa
Source: Sci Rep. 2017 Feb 24;7:43166. doi: 10.1038/srep43166 (PMC5324117; doi:10.1038/srep43166)
Supplement: Supplementary Tables [file srep43166-s2.xls]

## Sheet: Suppl. Table 1
Suppl. Table S1. Summary of tissue samples for total RNA sequencing in Sus scrofa
Sample Name	Accession number	Breed	Time point	Tissue
adipose	GSM1902352	G	D240	adipose
heart	GSM1902345	G	D240	heart
kidney	GSM1902349	G	D240	kidney
liver	GSM1902346	G	D240	liver
lung	GSM1902348	G	D240	lung
ovary	GSM1902351	G	D240	ovary
spleen	GSM1902347	G	D240	spleen
testis	GSM1902350	G	D240	testis
muscle_240	GSM1902355	G	D240	longissimus dorsi
muscle_30	GSM1902354	G	D30	longissimus dorsi
muscle_0	GSM1902353	G	D0	longissimus dorsi
muscle_mixed	GSM1902357	T	E105	longissimus dorsi
		T	E45	longissimus dorsi
		T	E50	longissimus dorsi
		T	E55	longissimus dorsi
		T	E60	longissimus dorsi
		T	E70	longissimus dorsi
		T	E75	longissimus dorsi
		T	D0	longissimus dorsi
		T	E100	longissimus dorsi
		T	E65	longissimus dorsi
		T	E90	longissimus dorsi
		T	E95	longissimus dorsi
		T	E80	longissimus dorsi
		T	E85	longissimus dorsi
		T	D30	longissimus dorsi
		T	D20	longissimus dorsi
		T	D60	longissimus dorsi
		T	D9	longissimus dorsi
		T	D40	longissimus dorsi
		T	D80	longissimus dorsi
		T	D100	longissimus dorsi
		T	D180	longissimus dorsi
		T	D120	longissimus dorsi
		L	E40	longissimus dorsi
		L	E45	longissimus dorsi
		L	E60	longissimus dorsi
		L	E65	longissimus dorsi
		L	E80	longissimus dorsi
		L	E70	longissimus dorsi
		L	E50	longissimus dorsi
		L	E55	longissimus dorsi
		L	E105	longissimus dorsi
		L	E75	longissimus dorsi
		L	E85	longissimus dorsi
		L	E105	longissimus dorsi
		L	E100	longissimus dorsi
		L	D160	longissimus dorsi
		L	D120	longissimus dorsi
		L	D100	longissimus dorsi
		L	D80	longissimus dorsi
		L	D60	longissimus dorsi
		L	D40	longissimus dorsi
		L	D30	longissimus dorsi
		L	D20	longissimus dorsi
		L	D0	longissimus dorsi
		L	D9	longissimus dorsi
tissue_mixed	GSM1902356	T	E50	heart
		T	E60	heart
		T	E60	longissimus dorsi
		T	E65	heart
		T	E65	small intestine
		T	E65	leg muscle
		T	E70	liver
		T	E80	leg muscle
		T	E80	longissimus dorsi
		T	E90	liver
		T	E95	longissimus dorsi
		T	E105	longissimus dorsi
		T	D0	longissimus dorsi
		T	D9	spleen
		T	D20	liver
		T	D20	spleen
		T	D20	longissimus dorsi
		T	D30	spleen
		T	D30	kidney
		T	D40	lung
		T	D40	kidney
		T	D40	small intestine
		T	D40	longissimus dorsi
		T	D60	large intestine
		T	D80	lung
		T	D100	longissimus dorsi
		T	D120	longissimus dorsi
		T	D140	liver
		T	D140	kidney
		T	D160	spleen
		T	D160	longissimus dorsi
		T	D180	longissimus dorsi
		T	D240	liver
		T	D240	placenta
		W	D240	uterus
		W	D240	spleen
		L	E75	longissimus dorsi
		L	E75	heart
		L	E75	liver
		L	E75	spleen
		L	E75	lung
		L	E75	leg muscle
		L	E75	brain
		L	E75	stomach
		L	E75	brain
		L	D20	heart
		L	D20	liver
		L	D20	spleen
		L	D20	lung
		L	D20	kidney
		L	D20	kidney
		L	D20	leg muscle
		L	D60	heart
		L	D60	spleen
		L	D60	leg muscle
		L	D60	brain
		L	D100	heart
		L	D100	spleen
		L	D100	kidney
		L	D100	longissimus dorsi
		L	D240	leg muscle
		L	D240	leg muscle
		L	D240	ovary
		L	D240	uterus
Note: G, Guizhou pig (a miniature Chinese indigenous breed); W, Wuzhishan pig (a miniature Chinese indigenous breed); T, Tongcheng pig (an obese-type Chinese indigenous breed); L, Landrace pig (a lean-type Western breed). E, embryonic days; D, days after birth.

## Sheet: Suppl. Table 2
Suppl. Table S2. Summary of read mapping in 13 total RNA libraries in Sus scrofa
Sample	Accession number	Protocol	Read length	Sequenced reads	GC content		Mapped reads		Mapped ratio
					Read1	Read2	Read1	Read2	Read1	Read2
adipose	GSM1902352	SMART	100	40,003,942 × 2	0.5	0.51	35942994	33497556	0.9	0.84
heart	GSM1902345	SMART	100	38,557,137 × 2	0.48	0.48	34491482	30966951	0.89	0.8
kidney	GSM1902349	SMART	100	39,381,877 × 2	0.47	0.47	34299718	31311798	0.87	0.8
liver	GSM1902346	SMART	100	36,147,506 × 2	0.53	0.53	29798242	27793878	0.82	0.77
lung	GSM1902348	SMART	100	39,790,460 × 2	0.5	0.5	35218235	32960222	0.89	0.83
ovary	GSM1902351	SMART	100-150	24,378,950 × 2	0.45	0.44	20248234	17570202	0.83	0.72
spleen	GSM1902347	SMART	100	39,016,443 × 2	0.54	0.53	35114816	33009215	0.9	0.85
testis	GSM1902350	SMART	100	41,856,920 × 2	0.49	0.48	36589585	31642497	0.87	0.76
muscle_240	GSM1902355	SMART	100	36,766,473 × 2	0.49	0.49	31105975	26243196	0.85	0.71
muscle_30	GSM1902354	SMART	100	37,933,239 × 2	0.48	0.48	22912724	21500534	0.6	0.57
muscle_0	GSM1902353	SMART	100	38,610,737 × 2	0.48	0.48	34211866	29271165	0.89	0.76
muscle_mixed	GSM1902357	dUTP	90	76,462,214 × 2	0.46	0.46	58033546	56126549	0.76	0.73
tissue_mixed	GSM1902356	dUTP	90	125,488,346 × 2	0.52	0.51	99747467	98336380	0.79	0.78

## Sheet: Suppl. Table 3
Suppl. Table S3. predicted ratio of model transcripts by Cufflinks
Gene_type	Annotated_gene	Predicted_gene	Predicted_ratio
IG_C_gene	2	2	1
IG_J_gene	6	6	1
IG_V_gene	15	15	1
IG_V_pseudogene	2	2	1
Mt_rRNA	2	2	1
Mt_tRNA	22	22	1
antisense	15	15	1
lincRNA	35	35	1
miRNA	877	875	0.998
misc_RNA	185	185	1
non_coding	5	5	1
processed_transcript	80	80	1
protein_coding	21607	20635	0.955
pseudogene	566	246	0.4346
rRNA	171	171	1
snRNA	1092	1092	1
snoRNA	640	640	1

## Sheet: Suppl. Table 4
Suppl. Table S4. Summary of the predicted lncRNAs in Sus Scrofa
ID	Chr	Strand	Range1	Length	Gene_ID	Class_code2	Classification	Proximal protein-coding gene3	DNA-level conservation (genome alignment)	Transcription-level conservation (Blast)	Overlap with CpG island?
TCONS_00000012	1	+	14343-14629,43594-43624,160761-161470	1028	XLOC_000012	x	antisense-protein_coding	ENSSSCG00000030218;-	no	no	N
TCONS_00001571	1	+	10440264-10440537,10450294-10452346	2327	XLOC_001471	x	antisense-protein_coding	ENSSSCG00000004057;SYTL3	human and mouse	no	Y
TCONS_00001572	1	+	10440276-10440537,10446320-10447064	1007	XLOC_001471	x	antisense-protein_coding	ENSSSCG00000004057;SYTL3	mouse	mouse	Y
TCONS_00003034	1	+	23481282-23481527,23495104-23495166,23497460-23497577	427	XLOC_002828	x	antisense-protein_coding	ENSSSCG00000004125;STX11	human and mouse	no	Y
TCONS_00012614	1	+	87798343-87798642,87802810-87803032,87803892-87804946	1578	XLOC_011870	x	antisense-protein_coding	ENSSSCG00000004425;-	mouse	no	N
TCONS_00017063	1	+	121352020-121352161,121352405-121352507	245	XLOC_016122	x	antisense-protein_coding	ENSSSCG00000004573;-	human and mouse	human and mouse	Y
TCONS_00017946	1	+	126393945-126394055,126415544-126415668,126416293-126416442,126424228-126424410	569	XLOC_016925	x	antisense-protein_coding	ENSSSCG00000004598;-	human and mouse	mouse	Y
TCONS_00019030	1	+	136145483-136146421,136147584-136147653,136150311-136150369	1068	XLOC_017884	x	antisense-protein_coding	ENSSSCG00000004651;GALK2	human and mouse	mouse	N
TCONS_00019143	1	+	137491189-137492159,137504490-137504578,137505119-137505176,137529441-137529531,137539278-137539359,137545206-137545318,137568363-137568451,137577227-137577319	1586	XLOC_017954	x	antisense-protein_coding	ENSSSCG00000004659;SLC12A1	human and mouse	mouse	Y
TCONS_00020003	1	+	144587278-144587317,144587869-144587940,144588611-144588785,144588997-144589105,144589720-144589886	563	XLOC_018678	x	antisense-protein_coding	ENSSSCG00000004736;SPTBN5	no	no	N
TCONS_00021164	1	+	149909652-149909762,149914577-149914637,149914729-149914898	342	XLOC_019764	x	antisense-protein_coding	ENSSSCG00000022680;-	no	no	N
TCONS_00021650	1	+	152195043-152195332,152196576-152196647,152208265-152208407	505	XLOC_020225	x	antisense-protein_coding	ENSSSCG00000004799;ZNF770	no	mouse	Y
TCONS_00024995	1	+	177064738-177065029,177069987-177070457	763	XLOC_023393	x	antisense-protein_coding	ENSSSCG00000004902;RNF152	no	mouse	Y
TCONS_00028410	1	+	200356505-200356713,200361539-200361632,200364082-200364110	332	XLOC_026662	x	antisense-protein_coding	ENSSSCG00000005016;L2HGDH	human and mouse	no	Y
TCONS_00032041	1	+	224709608-224709787,224709949-224710182,224912435-224912497	477	XLOC_030098	o	antisense-processed_transcript	ENSSSCG00000026838;IFN-ALPHA-8	no	no	N
TCONS_00034714	1	+	241455309-241455621,241455786-241456453	981	XLOC_032684	x	antisense-protein_coding	ENSSSCG00000005203;IL33	human and mouse	no	N
TCONS_00038089	1	+	264096687-264096729,264097951-264098467	560	XLOC_035873	x	antisense-protein_coding	ENSSSCG00000005312;SIT1	mouse	mouse	N
TCONS_00038459	1	+	266987069-266987248,267177590-267177669,267178001-267178679	939	XLOC_036191	o	antisense-protein_coding	ENSSSCG00000005360;IGFBPL1	mouse	mouse	N
TCONS_00043570	1	+	307132617-307132820,307133457-307133920	668	XLOC_040787	x	antisense-protein_coding	ENSSSCG00000026442;-	human and mouse	mouse	Y
TCONS_00056754	1	-	84640640-84644073,84644740-84645265	3960	XLOC_053181	x	antisense-protein_coding	ENSSSCG00000004415;-	mouse	mouse	N
TCONS_00056755	1	-	84640640-84644073,84644740-84644873,84653579-84653862	3852	XLOC_053181	x	antisense-protein_coding	ENSSSCG00000004415;-	mouse	mouse	N
TCONS_00059163	1	-	99413925-99414029,99465877-99466246	475	XLOC_055425	x	antisense-protein_coding	ENSSSCG00000004475;HTR1B	human and mouse	human and mouse	Y
TCONS_00063485	1	-	135164885-135165230,135166147-135166389	589	XLOC_059424	x	antisense-protein_coding	ENSSSCG00000004644;HDC	human and mouse	no	N
TCONS_00075844	1	-	224787077-224790651,224846949-224846972	3599	XLOC_070938	x	antisense-protein_coding	ENSSSCG00000030909;IFN-DELTA-3	no	mouse	N
TCONS_00075853	1	-	224847168-224847562,224853545-224853728,224856550-224856795	825	XLOC_070938	x	antisense-pseudogene	ENSSSCG00000030941;CH242-142L3.2	no	human and mouse	N
TCONS_00075846	1	-	224801025-224801060,224837093-224837656	600	XLOC_070950	x	antisense-protein_coding	ENSSSCG00000027162;-	no	no	N
TCONS_00075860	1	-	224991409-224991866,225063664-225063811	606	XLOC_070960	o	antisense-protein_coding	ENSSSCG00000028884;IFN-OMEGA-2	no	human and mouse	N
TCONS_00075875	1	-	225074055-225074209,225104208-225104264	212	XLOC_070975	x	antisense-protein_coding	ENSSSCG00000021011;IFN-ALPHA-11	no	no	N
TCONS_00075886	1	-	225160239-225160399,225335027-225335085	220	XLOC_070981	x	antisense-protein_coding	ENSSSCG00000030854;IFN-OMEGA-6	no	no	N
TCONS_00075895	1	-	225334558-225334885,225335830-225335897	396	XLOC_070990	x	antisense-protein_coding	ENSSSCG00000028862;-	no	mouse	N
TCONS_00081491	1	-	264117404-264117529,264120876-264121080	331	XLOC_076310	x	antisense-protein_coding	ENSSSCG00000005315;CA9	mouse	human and mouse	Y
TCONS_00085647	1	-	296790886-296791062,296823052-296823249	375	XLOC_080151	x	antisense-protein_coding	ENSSSCG00000024099;-	no	human and mouse	N
TCONS_00086098	1	-	301832756-301833534,301834780-301834974	974	XLOC_080545	x	antisense-protein_coding	ENSSSCG00000005609;-	human and mouse	mouse	N
TCONS_00086231	1	-	302603632-302604146,302606310-302606532	738	XLOC_080646	x	antisense-protein_coding	ENSSSCG00000005638;LCN2	human and mouse	no	N
TCONS_00086999	1	-	309489939-309490465,309491795-309492674	1407	XLOC_081263	x	antisense-protein_coding	ENSSSCG00000005767;SKOR2	human and mouse	no	Y
TCONS_00089009	10	+	2946300-2946389,2947012-2947130,2959035-2959148	323	XLOC_083170	x	antisense-protein_coding	ENSSSCG00000010807;RGS21	human and mouse	no	N
TCONS_00103617	10	-	5015175-5015260,5018820-5019102	369	XLOC_096973	x	antisense-protein_coding	ENSSSCG00000010809;FAM5C	human and mouse	mouse	N
TCONS_00104664	10	-	10789913-10794632,10830505-10830586,10892582-10892695,11028028-11028121,11029455-11029775	5331	XLOC_097997	x	antisense-protein_coding	ENSSSCG00000010817;LYPLAL1	mouse	mouse	Y
TCONS_00104720	10	-	10988331-10988406,11028028-11028121,11029455-11029538	254	XLOC_097997	x	antisense-protein_coding	ENSSSCG00000010817;LYPLAL1	human and mouse	no	N
TCONS_00106264	10	-	19852146-19853656,19853996-19854297	1813	XLOC_099424	x	antisense-protein_coding	ENSSSCG00000030220;ADSS	no	no	Y
TCONS_00107086	10	-	23868314-23871626,23892597-23892728	3445	XLOC_100197	x	antisense-snRNA	ENSSSCG00000019938;U6	no	human and mouse	N
TCONS_00111336	10	-	53215010-53215697,53216175-53216226,53216823-53216966,53222668-53222952	1169	XLOC_104049	x	antisense-protein_coding	ENSSSCG00000011070;MPP7	mouse	no	N
TCONS_00111337	10	-	53215010-53215697,53216175-53216223,53216823-53216966,53222668-53222732,53223729-53223800	1018	XLOC_104049	x	antisense-protein_coding	ENSSSCG00000011070;MPP7	mouse	no	N
TCONS_00114549	10	-	71237619-71238701,71239593-71239837	1328	XLOC_107078	x	antisense-protein_coding	ENSSSCG00000028790;ANKRD16	human	mouse	Y
TCONS_00114550	10	-	71237619-71238701,71239912-71240023,71240780-71241086	1502	XLOC_107078	x	antisense-protein_coding	ENSSSCG00000028790;ANKRD16	human	mouse	Y
TCONS_00115640	10	-	78719863-78720173,78740631-78740666	347	XLOC_108074	x	antisense-protein_coding	ENSSSCG00000011175;-	no	no	N
TCONS_00118456	11	+	14267313-14267939,14270786-14270849	691	XLOC_110700	x	antisense-protein_coding	ENSSSCG00000009367;-	no	no	Y
TCONS_00120538	11	+	26885282-26885412,26888144-26888442	430	XLOC_112623	x	antisense-protein_coding	ENSSSCG00000009445;PCDH8	human and mouse	mouse	Y
TCONS_00120539	11	+	26886622-26886688,26888144-26888442	366	XLOC_112623	x	antisense-protein_coding	ENSSSCG00000009445;PCDH8	human and mouse	mouse	Y
TCONS_00132727	11	-	12789821-12790468,12791102-12791356,12800103-12800218,12800417-12800472	1075	XLOC_124369	x	antisense-protein_coding	ENSSSCG00000009360;ALG5	no	no	N
TCONS_00133233	11	-	16027717-16027887,16033717-16034167	622	XLOC_124839	x	antisense-protein_coding	ENSSSCG00000009377;THSD1	mouse	no	Y
TCONS_00134822	11	-	24475558-24475603,24475886-24476080,24508707-24508813	348	XLOC_126321	x	antisense-protein_coding	ENSSSCG00000021818;ENOX1	no	no	N
TCONS_00135868	11	-	34987493-34988829,34989509-34989542	1371	XLOC_127327	x	antisense-protein_coding	ENSSSCG00000009449;-	human and mouse	mouse	Y
TCONS_00144403	12	+	33716-34741,35698-35767,35933-36151	1315	XLOC_135586	x	antisense-protein_coding	ENSSSCG00000028156;OGFOD3	human	mouse	Y
TCONS_00145600	12	+	6394684-6394871,6395989-6396020	220	XLOC_136584	x	antisense-protein_coding	ENSSSCG00000017230;TMEM104	human and mouse	no	Y
TCONS_00147194	12	+	17356735-17357172,17361308-17361554	685	XLOC_137982	x	antisense-protein_coding	ENSSSCG00000017314;SPPL2C	mouse	human and mouse	Y
TCONS_00147943	12	+	21799330-21799875,21811512-21811575	610	XLOC_138553	x	antisense-protein_coding	ENSSSCG00000017463;KRT26	no	mouse	Y
TCONS_00147964	12	+	21842879-21842955,21897712-21897880	246	XLOC_138573	x	antisense-protein_coding	ENSSSCG00000017459;KRT20	no	no	N
TCONS_00148522	12	+	24759603-24762177,24762946-24762995	2625	XLOC_139026	x	antisense-protein_coding	ENSSSCG00000017534;HOXB3	mouse	human and mouse	Y
TCONS_00151954	12	+	47176610-47176656,47177182-47179257	2123	XLOC_142049	o	antisense-protein_coding	ENSSSCG00000017776;ssc-mir-451	no	mouse	N
TCONS_00152118	12	+	48114817-48114984,48119250-48119421	340	XLOC_142185	x	antisense-protein_coding	ENSSSCG00000017797;SLC6A4	mouse	no	N
TCONS_00152685	12	+	50941252-50941303,50954567-50955125	611	XLOC_142690	x	antisense-protein_coding	ENSSSCG00000017843;-	no	mouse	N
TCONS_00152829	12	+	51643358-51643955,51644457-51646889	3031	XLOC_142822	x	antisense-protein_coding	ENSSSCG00000017868;-	mouse	human and mouse	N
TCONS_00153244	12	+	54044860-54045184,54055873-54055903	356	XLOC_143173	x	antisense-protein_coding	ENSSSCG00000017908;GPIBA	mouse	mouse	N
TCONS_00153272	12	+	54246494-54246617,54258282-54258517,54259488-54260114,54262281-54262379	1086	XLOC_143200	x	antisense-protein_coding	ENSSSCG00000017921;ZMYND15	mouse	mouse	N
TCONS_00153285	12	+	54325558-54325805,54327843-54328037	443	XLOC_143210	x	antisense-protein_coding	ENSSSCG00000017914;GLTPD2	no	mouse	Y
TCONS_00153472	12	+	55297599-55297657,55299211-55299566	415	XLOC_143351	x	antisense-protein_coding	ENSSSCG00000017956;CD68	no	no	N
TCONS_00153944	12	+	57877165-57877336,57879209-57879334,57914579-57914725	445	XLOC_143753	x	antisense-protein_coding	ENSSSCG00000024416;MYH13	human and mouse	mouse	Y
TCONS_00154056	12	+	58566558-58566726,58570555-58571921	1536	XLOC_143860	x	antisense-protein_coding	ENSSSCG00000024467;-	no	no	N
TCONS_00154811	12	+	62610306-62610363,62611054-62611901	906	XLOC_144559	x	antisense-protein_coding	ENSSSCG00000018042;SLC47A2	human and mouse	no	Y
TCONS_00155232	12	-	1420714-1427150,1427359-1427448	6527	XLOC_144917	x	antisense-protein_coding	ENSSSCG00000022317;SLC38A10	human and mouse	human and mouse	Y
TCONS_00155698	12	-	5696215-5696633,5696750-5696782	452	XLOC_145262	x	antisense-protein_coding	ENSSSCG00000023978;RECQL5	human and mouse	no	N
TCONS_00155699	12	-	5696215-5696633,5697648-5697833	605	XLOC_145262	x	antisense-protein_coding	ENSSSCG00000023978;RECQL5	human and mouse	no	N
TCONS_00155700	12	-	5696215-5696633,5697896-5699125	1649	XLOC_145262	x	antisense-protein_coding	ENSSSCG00000023978;RECQL5	human and mouse	human and mouse	N
TCONS_00155701	12	-	5696935-5697599,5697896-5698116	886	XLOC_145262	x	antisense-protein_coding	ENSSSCG00000023978;RECQL5	human and mouse	human and mouse	N
TCONS_00155740	12	-	6113920-6114343,6120459-6120549,6120699-6120883,6122928-6123108,6124387-6124839	1334	XLOC_145290	x	antisense-protein_coding	ENSSSCG00000028210;NT5C	human and mouse	no	Y
TCONS_00155784	12	-	6386902-6387032,6392402-6393356	1086	XLOC_145318	x	antisense-protein_coding	ENSSSCG00000017229;-	human and mouse	mouse	N
TCONS_00157586	12	-	18422783-18423080,18423886-18424338	751	XLOC_146925	x	antisense-protein_coding	ENSSSCG00000017330;MAP3K14	mouse	no	N
TCONS_00157587	12	-	18422783-18423080,18423886-18424035,18427806-18428352	995	XLOC_146925	x	antisense-protein_coding	ENSSSCG00000017330;MAP3K14	mouse	human and mouse	N
TCONS_00161039	12	-	41446578-41446715,41449308-41449367,41451320-41451847	726	XLOC_149905	o	antisense-protein_coding	ENSSSCG00000017713;PEX12	human and mouse	mouse	Y
TCONS_00163079	12	-	55451354-55451746,55453374-55454041	1061	XLOC_151537	x	antisense-protein_coding	ENSSSCG00000017963;DNAH2	human and mouse	no	Y
TCONS_00164343	12	-	62258279-62259584,62259817-62259897,62260300-62260361,62260783-62260833,62261049-62261334	1786	XLOC_152681	o	antisense-protein_coding	ENSSSCG00000021252;FAM211A	mouse	mouse	Y
TCONS_00164345	12	-	62258279-62259584,62259817-62260361,62260783-62260833,62261339-62261390	1954	XLOC_152681	o	antisense-protein_coding	ENSSSCG00000021252;FAM211A	mouse	mouse	Y
TCONS_00164347	12	-	62258279-62259584,62259817-62259920,62260300-62260361,62260783-62260833,62261049-62261464	1939	XLOC_152681	o	antisense-protein_coding	ENSSSCG00000021252;FAM211A	mouse	mouse	Y
TCONS_00164442	12	-	62727979-62728119,62728484-62728852	510	XLOC_152747	x	antisense-protein_coding	ENSSSCG00000018046;-	human and mouse	no	Y
TCONS_00165173	13	+	2619422-2619893,2641855-2642829	1447	XLOC_153426	x	antisense-protein_coding	ENSSSCG00000028911;COLQ	human and mouse	no	N
TCONS_00170410	13	+	35396838-35396893,35397334-35398172	895	XLOC_158234	x	antisense-protein_coding	ENSSSCG00000011386;MST1	human and mouse	mouse	Y
TCONS_00170411	13	+	35397109-35397483,35397591-35398172	957	XLOC_158234	x	antisense-protein_coding	ENSSSCG00000011386;MST1	human and mouse	no	Y
TCONS_00170434	13	+	35594278-35594339,35595022-35595383	424	XLOC_158254	x	antisense-protein_coding	ENSSSCG00000027992;MST1R	human and mouse	mouse	N
TCONS_00170699	13	+	37297025-37297340,37298376-37298514,37300934-37300983	505	XLOC_158444	x	antisense-protein_coding	ENSSSCG00000026847;ABHD14B	human and mouse	no	Y
TCONS_00172397	13	+	49987827-49989783,49994240-49998575	6293	XLOC_160009	x	antisense-protein_coding	ENSSSCG00000025202;-	human and mouse	human and mouse	N
TCONS_00172494	13	+	50559936-50560239,50567631-50567931,50568006-50568066,50571834-50571980,50583909-50584357	1262	XLOC_160102	x	antisense-protein_coding	ENSSSCG00000011496;ADAMTS9	human and mouse	mouse	N
TCONS_00176684	13	+	79442555-79443254,79450174-79450300,79451133-79451269,79452295-79452479	1149	XLOC_164052	x	antisense-protein_coding	ENSSSCG00000011615;RAB7A	mouse	mouse	Y
TCONS_00176710	13	+	79607551-79607660,79607948-79608059	222	XLOC_164077	x	antisense-protein_coding	ENSSSCG00000011618;GATA2	mouse	no	Y
TCONS_00187497	13	+	134390297-134391215,134396599-134396629	950	XLOC_174330	x	antisense-protein_coding	ENSSSCG00000011805;RTP1	no	mouse	Y
TCONS_00193527	13	+	170575222-170575262,170578302-170578471	211	XLOC_179943	x	antisense-protein_coding	ENSSSCG00000011979;GPR15	human and mouse	no	N
TCONS_00195680	13	+	183877213-183877277,183882151-183882314,183907272-183907335,183909656-183909781,183912408-183912472,183919347-183919383,183920966-183921479	1035	XLOC_182064	x	antisense-protein_coding	ENSSSCG00000022789;-	no	mouse	Y
TCONS_00195681	13	+	183877415-183877510,183882151-183882314,183912408-183912472,183912899-183913008,183918383-183918521,183919347-183919383,183920966-183921479	1125	XLOC_182064	x	antisense-protein_coding	ENSSSCG00000022789;-	no	no	Y
TCONS_00202233	13	-	8162081-8162196,8162479-8162577	215	XLOC_188299	x	antisense-protein_coding	ENSSSCG00000011206;-	mouse	no	N
TCONS_00205699	13	-	32774170-32774906,32775505-32775902	1135	XLOC_191506	x	antisense-protein_coding	ENSSSCG00000023395;TDGF1	human and mouse	no	N
TCONS_00205703	13	-	32774170-32775681,32794706-32794859,32795693-32796722	2696	XLOC_191506	x	antisense-protein_coding	ENSSSCG00000023395;TDGF1	no	mouse	N
TCONS_00205704	13	-	32774170-32775681,32794706-32794859,32795693-32796019,32799120-32799423,32803286-32803411,32803715-32803913	2622	XLOC_191506	x	antisense-protein_coding	ENSSSCG00000023395;TDGF1	no	no	N
TCONS_00206827	13	-	39022591-39024811,39027235-39028796	3783	XLOC_192287	x	antisense-protein_coding	ENSSSCG00000011457;IL17RB	human and mouse	human and mouse	N
TCONS_00212301	13	-	67204903-67207130,67224905-67225016	2340	XLOC_197537	x	antisense-protein_coding	ENSSSCG00000011531;-	mouse	human and mouse	Y
TCONS_00215123	13	-	87584340-87585196,87631471-87632184	1571	XLOC_200083	x	antisense-protein_coding	ENSSSCG00000011660;-	no	mouse	Y
TCONS_00216850	13	-	97069755-97070263,97078015-97078354	849	XLOC_201739	x	antisense-protein_coding	ENSSSCG00000011694;CPB1	human	human and mouse	N
TCONS_00220811	13	-	121525039-121525187,121547057-121547972	1065	XLOC_205488	x	antisense-protein_coding	ENSSSCG00000011756;NLGN1	human	human and mouse	N
TCONS_00222424	13	-	127802587-127803174,127813489-127813585,127816086-127816293	893	XLOC_207065	x	antisense-protein_coding	ENSSSCG00000011767;TTC14	human and mouse	mouse	Y
TCONS_00226457	13	-	156176447-156176899,156179321-156179379	512	XLOC_210771	x	antisense-protein_coding	ENSSSCG00000025826;BOC	no	no	N
TCONS_00226696	13	-	157355254-157355526,157361783-157361988	479	XLOC_210969	x	antisense-protein_coding	ENSSSCG00000025721;TMPRSS7	no	no	N
TCONS_00227178	13	-	160555766-160555829,160558186-160558424,160558826-160558903	381	XLOC_211425	x	antisense-protein_coding	ENSSSCG00000030727;CD47	human and mouse	no	Y
TCONS_00227179	13	-	160557322-160558424,160558826-160558903	1181	XLOC_211425	x	antisense-protein_coding	ENSSSCG00000030727;CD47	human	mouse	Y
TCONS_00239166	14	+	6935864-6936228,6936308-6936339	397	XLOC_222917	x	antisense-protein_coding	ENSSSCG00000009621;PHYHIP	human and mouse	no	N
TCONS_00244288	14	+	42363097-42363300,42384443-42385835	1597	XLOC_227534	x	antisense-protein_coding	ENSSSCG00000009889;ALDH2	no	mouse	Y
TCONS_00244618	14	+	45521457-45521707,45567980-45568046,45573120-45574367	1566	XLOC_227801	x	antisense-protein_coding	ENSSSCG00000009950;PIWIL3	no	mouse	N
TCONS_00244623	14	+	45572383-45574007,45589812-45589866	1680	XLOC_227801	x	antisense-protein_coding	ENSSSCG00000009950;PIWIL3	human	mouse	N
TCONS_00246624	14	+	58899883-58899998,58902732-58902919,58912302-58912464,58914538-58914661	591	XLOC_229512	x	antisense-protein_coding	ENSSSCG00000025986;EDARADD	human and mouse	no	N
TCONS_00246625	14	+	58899883-58899998,58902732-58902915,58912302-58912464,58914538-58914646,58914743-58914874	704	XLOC_229512	x	antisense-protein_coding	ENSSSCG00000025986;EDARADD	human and mouse	no	N
TCONS_00250168	14	+	82360539-82360580,82365568-82366732	1207	XLOC_232783	x	antisense-protein_coding	ENSSSCG00000010300;MSS51	human and mouse	human and mouse	N
TCONS_00251049	14	+	88720927-88721152,88722281-88722358	304	XLOC_233592	x	antisense-protein_coding	ENSSSCG00000010337;MAT1A	human and mouse	no	N
TCONS_00252995	14	+	97909744-97909777,97911119-97911186,97914441-97914787	449	XLOC_235462	x	antisense-protein_coding	ENSSSCG00000010391;ERCC6	mouse	no	N
TCONS_00258483	14	+	135256619-135257065,135262745-135262910,135273182-135273362	794	XLOC_240501	x	antisense-protein_coding	ENSSSCG00000010644;-	human and mouse	no	N
TCONS_00258484	14	+	135256619-135257065,135273182-135273362	628	XLOC_240501	x	antisense-protein_coding	ENSSSCG00000010644;-	human and mouse	no	N
TCONS_00258485	14	+	135256917-135257065,135262748-135262910,135273182-135273362	493	XLOC_240501	x	antisense-protein_coding	ENSSSCG00000010644;-	human and mouse	no	N
TCONS_00258563	14	+	135748163-135748539,135752105-135752295	568	XLOC_240569	x	antisense-protein_coding	ENSSSCG00000010650;AFAP1L2	human and mouse	no	N
TCONS_00262196	14	-	12359854-12360583,12360983-12361234	982	XLOC_243856	x	antisense-protein_coding	ENSSSCG00000009664;PTK2B	human and mouse	human and mouse	N
TCONS_00262199	14	-	12511598-12511821,12511885-12513283	1623	XLOC_243859	x	antisense-protein_coding	ENSSSCG00000009667;GULO	human and mouse	human and mouse	N
TCONS_00265675	14	-	32711827-32711897,32712374-32713970	1668	XLOC_247093	x	antisense-protein_coding	ENSSSCG00000009807;RHOF	human and mouse	human and mouse	N
TCONS_00267847	14	-	49565248-49566444,49572712-49572777,49575079-49575118	1303	XLOC_248982	x	antisense-protein_coding	ENSSSCG00000009979;NEFH	human and mouse	mouse	Y
TCONS_00268126	14	-	51087924-51089738,51093907-51094727	2636	XLOC_249202	x	antisense-protein_coding	ENSSSCG00000010024;RNF185	human and mouse	human and mouse	N
TCONS_00268408	14	-	53101093-53101709,53102975-53103392,53103855-53104108,53113422-53113461	1329	XLOC_249436	x	antisense-protein_coding	ENSSSCG00000010055;GGT5	human and mouse	human and mouse	N
TCONS_00268511	14	-	53710200-53711029,53711838-53711971	964	XLOC_249501	x	antisense-protein_coding	ENSSSCG00000010087;YDJC	human and mouse	no	Y
TCONS_00268512	14	-	53710200-53711029,53711154-53712110	1787	XLOC_249501	x	antisense-protein_coding	ENSSSCG00000010087;YDJC	human and mouse	mouse	Y
TCONS_00268671	14	-	54546656-54550018,54569776-54569986,54587580-54587651	3646	XLOC_249620	x	antisense-protein_coding	ENSSSCG00000010117;-	no	human and mouse	Y
TCONS_00272860	14	-	78215045-78215141,78226875-78227019	242	XLOC_253552	x	antisense-protein_coding	ENSSSCG00000023374;SRGN	human and mouse	no	Y
TCONS_00275743	14	-	99410925-99411005,99440386-99440934	630	XLOC_256157	o	antisense-protein_coding	ENSSSCG00000029530;-	no	human and mouse	N
TCONS_00279058	14	-	114951277-114951418,114954359-114954597	381	XLOC_259340	x	antisense-protein_coding	ENSSSCG00000010481;LGI1	human and mouse	mouse	N
TCONS_00281986	14	-	133622204-133622467,133627611-133627742	396	XLOC_262053	x	antisense-protein_coding	ENSSSCG00000010632;TECTB	mouse	no	N
TCONS_00282045	14	-	134786473-134786795,134787074-134787314,134787630-134787938	873	XLOC_262106	x	antisense-protein_coding	ENSSSCG00000010638;TCF7L2	human and mouse	human and mouse	N
TCONS_00284059	14	-	148220395-148225610,148225908-148226814	6123	XLOC_263914	x	antisense-protein_coding	ENSSSCG00000010749;FAM196A	no	human and mouse	Y
TCONS_00296111	15	+	68111361-68111731,68116205-68116250,68387833-68387945	530	XLOC_275452	x	antisense-protein_coding	ENSSSCG00000028520;-	no	mouse	Y
TCONS_00296638	15	+	71403521-71403587,71406145-71406417	340	XLOC_275970	x	antisense-protein_coding	ENSSSCG00000015873;ACVR1C	human and mouse	mouse	N
TCONS_00297347	15	+	76457585-76457638,76458992-76459064,76464182-76465407	1353	XLOC_276631	x	antisense-processed_transcript	ENSSSCG00000015897;IFIH1	human and mouse	human and mouse	N
TCONS_00297650	15	+	80052416-80052593,80066944-80067029	264	XLOC_276923	x	antisense-protein_coding	ENSSSCG00000015911;SCN3A	human and mouse	human and mouse	N
TCONS_00302503	15	+	112136187-112136268,112136549-112136753,112140678-112149976	9586	XLOC_281415	x	antisense-protein_coding	ENSSSCG00000016074;-	human and mouse	human and mouse	N
TCONS_00302504	15	+	112136187-112136268,112136549-112136753,112140678-112144846,112163461-112163864	4860	XLOC_281415	x	antisense-protein_coding	ENSSSCG00000016074;-	human and mouse	human and mouse	N
TCONS_00305886	15	+	134232225-134232273,134234869-134235056	237	XLOC_284547	x	antisense-protein_coding	ENSSSCG00000029694;SLC23A3	human and mouse	mouse	Y
TCONS_00305935	15	+	134601626-134601910,134613526-134613569	329	XLOC_284575	x	antisense-protein_coding	ENSSSCG00000029968;ASIC4	no	mouse	N
TCONS_00309102	15	+	156803904-156804126,156805836-156806220	608	XLOC_287455	x	antisense-protein_coding	ENSSSCG00000016393;-	human and mouse	no	Y
TCONS_00321659	15	-	88484586-88484836,88484963-88485011	300	XLOC_299395	x	antisense-protein_coding	ENSSSCG00000028472;-	no	human and mouse	N
TCONS_00325069	15	-	106423307-106423335,106424023-106424159,106429464-106429782	485	XLOC_302622	x	antisense-protein_coding	ENSSSCG00000016052;MFSD6	human and mouse	mouse	N
TCONS_00325365	15	-	107625508-107625720,107656659-107656755,107657962-107659408	1757	XLOC_302864	x	antisense-protein_coding	ENSSSCG00000016062;NABP1	human and mouse	mouse	Y
TCONS_00326040	15	-	111104162-111105778,111107982-111108319	1955	XLOC_303556	x	antisense-protein_coding	ENSSSCG00000021044;-	no	no	N
TCONS_00340918	16	+	54996833-54997104,54997510-54998452	1215	XLOC_317515	x	antisense-protein_coding	ENSSSCG00000016982;-	no	human and mouse	N
TCONS_00341004	16	+	55597880-55598235,55598428-55599016	945	XLOC_317597	x	antisense-protein_coding	ENSSSCG00000016988;ERGIC1	human and mouse	mouse	N
TCONS_00341189	16	+	56727263-56727454,56728609-56728795,56730931-56731067,56732187-56732313,56733070-56733262,56734426-56734497,56735765-56736465	1609	XLOC_317757	x	antisense-protein_coding	ENSSSCG00000022478;STK10	mouse	no	N
TCONS_00341229	16	+	57489856-57490246,57502551-57502681,57515491-57515527,57520333-57520554	781	XLOC_317794	x	antisense-protein_coding	ENSSSCG00000021902;GABRP	human and mouse	no	N
TCONS_00341230	16	+	57489856-57490144,57502551-57502681,57515491-57515527,57520333-57520554	679	XLOC_317794	x	antisense-protein_coding	ENSSSCG00000021902;GABRP	human and mouse	no	N
TCONS_00341255	16	+	57551248-57551318,57551699-57551797,57555411-57556639	1399	XLOC_317806	x	antisense-protein_coding	ENSSSCG00000017003;KCNIP1	human and mouse	mouse	N
TCONS_00342808	16	+	66517762-66518101,66519037-66519208	512	XLOC_319334	x	antisense-protein_coding	ENSSSCG00000017025;GABRG2	human and mouse	no	N
TCONS_00346070	16	+	86463900-86464045,86464578-86464793	362	XLOC_322477	x	antisense-protein_coding	ENSSSCG00000020913;-	mouse	human and mouse	N
TCONS_00349450	16	-	22287004-22287391,22295425-22295472	436	XLOC_325767	x	antisense-protein_coding	ENSSSCG00000016832;IL7R	human and mouse	no	N
TCONS_00363025	17	+	12085559-12085819,12089327-12089492	427	XLOC_338642	x	antisense-protein_coding	ENSSSCG00000023452;GINS4	no	no	N
TCONS_00363535	17	+	16012565-16013279,16013360-16013510	866	XLOC_339101	x	antisense-protein_coding	ENSSSCG00000007049;LRRN4	mouse	human and mouse	N
TCONS_00367114	17	+	35629325-35629587,35639881-35640331	714	XLOC_342545	x	antisense-pseudogene	ENSSSCG00000023656;-	no	mouse	N
TCONS_00369971	17	+	57118019-57118191,57136428-57136580,57146793-57146908,57151116-57151210	537	XLOC_345014	x	antisense-protein_coding	ENSSSCG00000026672;-	no	no	Y
TCONS_00372586	17	-	256006-256051,256461-256548,262571-262724,280814-281104	579	XLOC_347437	x	antisense-pseudogene	ENSSSCG00000024717;-	no	no	N
TCONS_00377420	17	-	36365777-36365839,36365921-36366044,36368393-36368513,36369984-36370077	402	XLOC_351981	x	antisense-protein_coding	ENSSSCG00000021401;GFRA4	no	no	Y
TCONS_00378076	17	-	41778713-41780995,41788877-41788904	2311	XLOC_352534	x	antisense-protein_coding	ENSSSCG00000007262;-	human and mouse	mouse	N
TCONS_00378093	17	-	41812305-41812722,41812925-41813723	1217	XLOC_352550	x	antisense-protein_coding	ENSSSCG00000007263;-	human and mouse	no	N
TCONS_00379654	17	-	52041666-52041890,52042054-52042172	344	XLOC_353927	x	antisense-protein_coding	ENSSSCG00000007368;-	human and mouse	no	N
TCONS_00380599	17	-	59300298-59300857,59302859-59304672	2374	XLOC_354738	x	antisense-processed_transcript	ENSSSCG00000030987;CH242-277I8.4	mouse	human and mouse	N
TCONS_00383227	18	+	6894771-6894890,6894994-6895173,6895944-6896411	768	XLOC_357137	x	antisense-protein_coding	ENSSSCG00000016452;GIMAP8	mouse	mouse	N
TCONS_00383337	18	+	7266399-7267379,7274103-7274234,7275116-7275267	1265	XLOC_357226	x	antisense-protein_coding	ENSSSCG00000016467;TAS2R40	human and mouse	no	N
TCONS_00383530	18	+	8481640-8482373,8491217-8493482	3000	XLOC_357410	x	antisense-protein_coding	ENSSSCG00000016489;WEE2	human and mouse	human and mouse	N
TCONS_00388059	18	+	42772827-42772941,42775154-42775390,42821896-42822025,42830183-42830262,42837083-42837225,42850890-42851045,42857859-42858237	1240	XLOC_361616	x	antisense-protein_coding	ENSSSCG00000016664;NPSR1	human and mouse	no	N
TCONS_00388063	18	+	42877532-42877708,42882844-42883045,42892094-42892204,42897897-42898188,42899723-42900035,42900543-42900570	1123	XLOC_361619	x	antisense-protein_coding	ENSSSCG00000016664;NPSR1	human and mouse	mouse	N
TCONS_00389918	18	+	55380154-55380287,55380452-55380754	437	XLOC_363348	x	antisense-protein_coding	ENSSSCG00000016742;MYO1G	mouse	no	N
TCONS_00391881	18	-	4996592-4996643,4997410-4997683	326	XLOC_365157	x	antisense-protein_coding	ENSSSCG00000016426;-	mouse	mouse	N
TCONS_00391882	18	-	4996592-4996637,4997422-4997683	308	XLOC_365157	x	antisense-protein_coding	ENSSSCG00000016426;-	mouse	mouse	N
TCONS_00392029	18	-	6284429-6285323,6285537-6285665	1024	XLOC_365283	x	antisense-protein_coding	ENSSSCG00000016435;SMARCD3	mouse	human and mouse	N
TCONS_00392333	18	-	7648791-7651661,7652593-7652877	3156	XLOC_365536	x	antisense-protein_coding	ENSSSCG00000016469;TRPV6	human and mouse	human and mouse	N
TCONS_00392422	18	-	8016848-8017052,8019995-8020258,8020488-8020843	825	XLOC_365613	x	antisense-protein_coding	ENSSSCG00000016486;-	human and mouse	no	N
TCONS_00394192	18	-	19162740-19162900,19167654-19167830	338	XLOC_367271	x	antisense-pseudogene	ENSSSCG00000016550;-	human and mouse	no	Y
TCONS_00394435	18	-	20875039-20875324,20877840-20877915	362	XLOC_367460	x	antisense-protein_coding	ENSSSCG00000016578;FLNC	no	mouse	Y
TCONS_00394436	18	-	20875039-20875324,20878202-20878442,20879804-20879831	555	XLOC_367460	x	antisense-protein_coding	ENSSSCG00000016578;FLNC	no	mouse	Y
TCONS_00394442	18	-	20890005-20892305,20892401-20892833	2734	XLOC_367465	x	antisense-protein_coding	ENSSSCG00000023540;-	no	human and mouse	Y
TCONS_00394443	18	-	20890005-20892307,20892401-20892833	2736	XLOC_367465	x	antisense-protein_coding	ENSSSCG00000023540;-	no	human and mouse	Y
TCONS_00394444	18	-	20890005-20892309,20892401-20892833	2738	XLOC_367465	x	antisense-protein_coding	ENSSSCG00000023540;-	no	human and mouse	Y
TCONS_00398600	18	-	48073756-48073969,48075740-48076076,48077010-48077243,48080388-48080617,48133819-48133994	1191	XLOC_371409	x	antisense-protein_coding	ENSSSCG00000016689;-	human and mouse	mouse	Y
TCONS_00401997	2	+	5612526-5612648,5631377-5631521,5636744-5636868,5640384-5640765	775	XLOC_374488	x	antisense-protein_coding	ENSSSCG00000027361;OVOL1	human and mouse	mouse	N
TCONS_00402121	2	+	6100514-6100584,6106613-6106800,6112874-6113007	393	XLOC_374593	x	antisense-protein_coding	ENSSSCG00000012998;-	human and mouse	mouse	N
TCONS_00403515	2	+	15136238-15136398,15191496-15191538	204	XLOC_375755	o	antisense-protein_coding	ENSSSCG00000014515;-	no	no	N
TCONS_00403526	2	+	15176159-15176182,15205418-15205463,15227252-15228047	866	XLOC_375766	x	antisense-protein_coding	ENSSSCG00000023843;-	no	human and mouse	N
TCONS_00404142	2	+	19876806-19877127,19877858-19878788	1253	XLOC_376264	x	antisense-protein_coding	ENSSSCG00000013282;ACCS	human and mouse	mouse	Y
TCONS_00404143	2	+	19877041-19877161,19877858-19878788	1052	XLOC_376264	x	antisense-protein_coding	ENSSSCG00000013282;ACCS	human and mouse	mouse	Y
TCONS_00406382	2	+	29770149-29770187,29784585-29784994	449	XLOC_378465	x	antisense-protein_coding	ENSSSCG00000013310;C11orf91	no	no	Y
TCONS_00408814	2	+	44433653-44433857,44434434-44434489	261	XLOC_380785	x	antisense-protein_coding	ENSSSCG00000013374;KCNC1	human and mouse	no	Y
TCONS_00410544	2	+	58922693-58922916,58925084-58925136	277	XLOC_382319	s	antisense-protein_coding	ENSSSCG00000013913;KLHL26	human and mouse	no	Y
TCONS_00411624	2	+	66748467-66748579,66821129-66821298,66821797-66822069	556	XLOC_383149	x	antisense-protein_coding	ENSSSCG00000029347;ZNF791	no	no	Y
TCONS_00411910	2	+	69494787-69494987,69495412-69495614,69496233-69496547,69496941-69497091	870	XLOC_383391	x	antisense-protein_coding	ENSSSCG00000013648;TYK2	mouse	mouse	Y
TCONS_00411973	2	+	69725790-69725908,69726077-69726859	902	XLOC_383434	x	antisense-protein_coding	ENSSSCG00000025838;-	mouse	mouse	Y
TCONS_00431236	2	-	13550367-13550621,13749920-13749943	279	XLOC_400770	x	antisense-protein_coding	ENSSSCG00000013195;-	no	human and mouse	N
TCONS_00439447	2	-	65375428-65375452,65378035-65378308	299	XLOC_408409	x	antisense-protein_coding	ENSSSCG00000013769;C19orf67	human and mouse	no	Y
TCONS_00439670	2	-	66697530-66697843,66705151-66705232,66706318-66706391,66706594-66706715	592	XLOC_408558	x	antisense-protein_coding	ENSSSCG00000013721;WDR83OS	mouse	no	Y
TCONS_00440728	2	-	73099915-73100043,73103037-73103436	529	XLOC_409386	x	antisense-protein_coding	ENSSSCG00000022370;TNFSF9	mouse	no	Y
TCONS_00440846	2	-	74177121-74177341,74178751-74180317	1788	XLOC_409475	x	antisense-protein_coding	ENSSSCG00000013519;ZNRF4	mouse	human and mouse	Y
TCONS_00445668	2	-	103840492-103840942,103842197-103842296	551	XLOC_413828	x	antisense-protein_coding	ENSSSCG00000014157;NR2F1	human and mouse	no	Y
TCONS_00449206	2	-	124606137-124606369,124610652-124611108,124612652-124612722	761	XLOC_417221	x	antisense-protein_coding	ENSSSCG00000014216;TICAM2	no	no	N
TCONS_00449207	2	-	124606137-124606474,124610652-124611108,124612652-124612722	866	XLOC_417221	x	antisense-protein_coding	ENSSSCG00000014216;TICAM2	no	no	N
TCONS_00449208	2	-	124606137-124606474,124612652-124612723	410	XLOC_417221	x	antisense-protein_coding	ENSSSCG00000014216;TICAM2	no	no	N
TCONS_00450550	2	-	131105250-131105324,131112607-131112825	294	XLOC_418525	x	antisense-protein_coding	ENSSSCG00000014235;SNCAIP	human and mouse	mouse	N
TCONS_00452383	2	-	140042825-140042877,140061510-140061615,140063920-140064220	460	XLOC_420279	x	antisense-protein_coding	ENSSSCG00000014275;SLC22A4	human	human and mouse	Y
TCONS_00452995	2	-	142675589-142675793,142676702-142677018	522	XLOC_420844	x	antisense-protein_coding	ENSSSCG00000026106;TXNDC15	human and mouse	mouse	Y
TCONS_00454015	2	-	148076394-148077572,148079700-148079828,148109138-148109455	1626	XLOC_421751	x	antisense-protein_coding	ENSSSCG00000014363;SLC4A9	human and mouse	human and mouse	Y
TCONS_00454016	2	-	148076394-148077572,148079703-148079828,148109138-148109455	1623	XLOC_421751	x	antisense-protein_coding	ENSSSCG00000014363;SLC4A9	human and mouse	human and mouse	Y
TCONS_00454017	2	-	148076394-148077572,148109138-148109455	1497	XLOC_421751	x	antisense-protein_coding	ENSSSCG00000014363;SLC4A9	human and mouse	human and mouse	Y
TCONS_00455673	2	-	157297946-157298089,157305894-157306044	295	XLOC_423280	x	antisense-protein_coding	ENSSSCG00000014433;PCYOX1L	human and mouse	no	N
TCONS_00455817	2	-	158320174-158320338,158320683-158320753	236	XLOC_423390	x	antisense-protein_coding	ENSSSCG00000014447;-	human and mouse	mouse	Y
TCONS_00457444	3	+	2209162-2209247,2209697-2210003	393	XLOC_424935	x	antisense-protein_coding	ENSSSCG00000007572;LFNG	mouse	no	N
TCONS_00460142	3	+	18544060-18544169,18544730-18545379,18545631-18546302	1432	XLOC_427258	x	antisense-protein_coding	ENSSSCG00000025321;MAZ	human	human and mouse	N
TCONS_00463099	3	+	40032984-40033007,40034329-40034446,40039103-40039319	359	XLOC_429999	x	antisense-protein_coding	ENSSSCG00000007956;NLRC3	no	no	N
TCONS_00463294	3	+	40849487-40849790,40851114-40851548,40856983-40857085,40859986-40860353	1210	XLOC_430161	x	antisense-protein_coding	ENSSSCG00000007973;IL9R	mouse	no	Y
TCONS_00463429	3	+	41387678-41387736,41388007-41388355	408	XLOC_430239	x	antisense-protein_coding	ENSSSCG00000008007;WDR24	mouse	no	Y
TCONS_00464405	3	+	47260545-47260991,47266951-47267219	716	XLOC_431048	x	antisense-protein_coding	ENSSSCG00000027569;ACOXL	human and mouse	no	N
TCONS_00465496	3	+	55841770-55842065,55845848-55845902	351	XLOC_432064	x	antisense-protein_coding	ENSSSCG00000008171;-	human and mouse	no	Y
TCONS_00465497	3	+	55841798-55841832,55845848-55845977,55865336-55866321	1151	XLOC_432064	x	antisense-protein_coding	ENSSSCG00000008171;-	human and mouse	human and mouse	Y
TCONS_00470926	3	+	90731353-90731615,90732525-90732767	506	XLOC_437076	x	antisense-protein_coding	ENSSSCG00000029514;-	human and mouse	mouse	Y
TCONS_00475638	3	+	117367100-117367967,117370067-117370722	1524	XLOC_441525	x	antisense-protein_coding	ENSSSCG00000008541;PLB1	human and mouse	no	N
TCONS_00475639	3	+	117369433-117369754,117370067-117370722	978	XLOC_441525	x	antisense-protein_coding	ENSSSCG00000008541;PLB1	human and mouse	no	N
TCONS_00475825	3	+	118789853-118789878,118790142-118790833	718	XLOC_441692	x	antisense-protein_coding	ENSSSCG00000029305;FNDC4	no	no	N
TCONS_00475854	3	+	118972802-118973021,118975468-118975694	447	XLOC_441716	x	antisense-protein_coding	ENSSSCG00000027409;TCF23	human and mouse	no	N
TCONS_00475874	3	+	119043991-119044339,119044669-119044879,119045004-119045141,119045792-119046719	1626	XLOC_441727	x	antisense-protein_coding	ENSSSCG00000008558;AGBL5	human and mouse	human and mouse	Y
TCONS_00476214	3	+	121932850-121933041,121933508-121933692	377	XLOC_442009	x	antisense-protein_coding	ENSSSCG00000008590;MFSD2B	human and mouse	mouse	N
TCONS_00480026	3	+	144288145-144288197,144292441-144292535,144296251-144296563	461	XLOC_445609	x	antisense-protein_coding	ENSSSCG00000030281;-	no	no	N
TCONS_00481152	3	-	7349814-7350412,7353116-7353182	666	XLOC_446593	x	antisense-protein_coding	ENSSSCG00000007649;GPC2	mouse	mouse	N
TCONS_00481240	3	-	7831020-7831154,7834260-7834385,7834612-7834962	612	XLOC_446668	x	antisense-protein_coding	ENSSSCG00000007664;AGFG2	human and mouse	mouse	N
TCONS_00481241	3	-	7831020-7831154,7834260-7834385,7836857-7837036,7837358-7837481	565	XLOC_446668	x	antisense-protein_coding	ENSSSCG00000007664;AGFG2	human and mouse	mouse	Y
TCONS_00481242	3	-	7831020-7831154,7834260-7834385,7836857-7837036,7837864-7837997,7838112-7838166	630	XLOC_446668	x	antisense-protein_coding	ENSSSCG00000007665;-	human and mouse	mouse	Y
TCONS_00481255	3	-	7907409-7909152,7909224-7909302,7921875-7921992	1941	XLOC_446672	x	antisense-protein_coding	ENSSSCG00000025096;FBXO24	human and mouse	mouse	Y
TCONS_00481469	3	-	9573176-9573658,9576124-9576148	508	XLOC_446856	x	antisense-protein_coding	ENSSSCG00000023912;-	human and mouse	mouse	Y
TCONS_00482712	3	-	17042657-17043530,17064892-17065096	1079	XLOC_448010	x	antisense-protein_coding	ENSSSCG00000007743;CHCHD2	mouse	mouse	Y
TCONS_00482876	3	-	17739801-17740051,17744097-17744906	1061	XLOC_448144	x	antisense-protein_coding	ENSSSCG00000007767;ZNF668	human and mouse	human and mouse	Y
TCONS_00482884	3	-	17802905-17803213,17804782-17805053,17805251-17805282	613	XLOC_448149	x	antisense-protein_coding	ENSSSCG00000028186;FBXL19	no	no	Y
TCONS_00482885	3	-	17802905-17803213,17806445-17806579	444	XLOC_448149	x	antisense-protein_coding	ENSSSCG00000028186;FBXL19	no	mouse	N
TCONS_00484835	3	-	29677197-29678087,29680351-29680427	968	XLOC_449907	x	antisense-protein_coding	ENSSSCG00000026966;-	no	human and mouse	N
TCONS_00484836	3	-	29678657-29678732,29680351-29680555	281	XLOC_449907	x	antisense-protein_coding	ENSSSCG00000026966;-	mouse	no	N
TCONS_00486965	3	-	39985142-39985149,39985761-39986121	369	XLOC_451907	x	antisense-protein_coding	ENSSSCG00000007954;SLX4	human and mouse	no	N
TCONS_00487026	3	-	40284232-40284533,40285813-40285931,40286991-40287111	542	XLOC_451953	x	antisense-protein_coding	ENSSSCG00000026262;TIGD7	no	human and mouse	N
TCONS_00488590	3	-	51409311-51409709,51412799-51413250	851	XLOC_453232	x	antisense-protein_coding	ENSSSCG00000008144;NCK2	mouse	no	Y
TCONS_00488997	3	-	53936457-53936505,53936772-53937577	855	XLOC_453595	x	antisense-protein_coding	ENSSSCG00000008151;MFSD9	mouse	no	Y
TCONS_00494856	3	-	90414796-90414854,90416342-90416444,90422267-90422317,90435371-90435547	390	XLOC_459027	x	antisense-protein_coding	ENSSSCG00000008399;-	human and mouse	no	Y
TCONS_00499060	3	-	115121398-115121880,115122522-115122641,115123991-115124052	665	XLOC_463030	x	antisense-protein_coding	ENSSSCG00000008524;GALNT14	human and mouse	no	N
TCONS_00499225	3	-	116878414-116879000,116883629-116883901	860	XLOC_463186	x	antisense-protein_coding	ENSSSCG00000008533;ALK	human and mouse	mouse	N
TCONS_00500599	3	-	125335945-125336715,125337024-125337080,125406366-125406455,125413966-125414093,125414863-125415971	2155	XLOC_464402	x	antisense-protein_coding	ENSSSCG00000025357;C2orf43	mouse	mouse	N
TCONS_00500600	3	-	125335945-125336715,125337024-125337080,125406366-125406455,125413966-125414093,125414863-125414993,125415264-125415971	1885	XLOC_464402	x	antisense-protein_coding	ENSSSCG00000025357;C2orf43	mouse	mouse	N
TCONS_00500942	3	-	127500804-127501495,127539780-127539987,127542470-127542520	951	XLOC_464733	x	antisense-protein_coding	ENSSSCG00000008607;-	human and mouse	human and mouse	Y
TCONS_00500943	3	-	127500804-127501495,127539780-127539987,127550198-127550244	947	XLOC_464733	x	antisense-protein_coding	ENSSSCG00000008607;-	human and mouse	human and mouse	N
TCONS_00502443	3	-	139855328-139855919,139856345-139856397,139856511-139857739	1874	XLOC_466127	x	antisense-protein_coding	ENSSSCG00000020972;ACADVL	mouse	mouse	N
TCONS_00509806	4	+	39666397-39667778,39667965-39668110,39669929-39670043	1643	XLOC_473007	x	antisense-protein_coding	ENSSSCG00000006067;-	human and mouse	human and mouse	N
TCONS_00514016	4	+	73951712-73952821,73959819-73959994,73961139-73961266	1414	XLOC_477016	x	antisense-protein_coding	ENSSSCG00000006206;-	human and mouse	mouse	N
TCONS_00514017	4	+	73955076-73955082,73959819-73959994,73961139-73961266	311	XLOC_477016	x	antisense-protein_coding	ENSSSCG00000006206;-	human and mouse	no	N
TCONS_00514084	4	+	74368177-74368421,74371264-74371415	397	XLOC_477076	x	antisense-protein_coding	ENSSSCG00000023848;C8orf46	human and mouse	no	N
TCONS_00514705	4	+	75987757-75987816,75991837-75992829	1053	XLOC_477683	x	antisense-protein_coding	ENSSSCG00000006222;BHLHE22	human and mouse	human and mouse	Y
TCONS_00514706	4	+	75987757-75987816,75991837-75992245,75999730-75999799	539	XLOC_477683	x	antisense-protein_coding	ENSSSCG00000006222;BHLHE22	human and mouse	human and mouse	Y
TCONS_00516696	4	+	90468885-90469064,90473889-90474144	436	XLOC_479547	x	antisense-protein_coding	ENSSSCG00000006301;TIPRL	human and mouse	no	Y
TCONS_00517805	4	+	98433905-98434041,98434148-98434402,98435065-98435146	474	XLOC_480510	x	antisense-protein_coding	ENSSSCG00000025473;PIGM	no	no	Y
TCONS_00517862	4	+	98693714-98694423,98694736-98694794	769	XLOC_480557	x	antisense-protein_coding	ENSSSCG00000028090;DUSP23	human and mouse	no	Y
TCONS_00517863	4	+	98693714-98694594,98694736-98694794	940	XLOC_480557	x	antisense-protein_coding	ENSSSCG00000028090;DUSP23	human and mouse	no	Y
TCONS_00532316	4	-	41359646-41360050,41361279-41361429,41369944-41370205	818	XLOC_493738	x	antisense-protein_coding	ENSSSCG00000029225;-	no	no	Y
TCONS_00534241	4	-	55298484-55299046,55299935-55300631	1260	XLOC_495569	x	antisense-protein_coding	ENSSSCG00000006136;RMDN1	human and mouse	human and mouse	N
TCONS_00542529	4	-	110329604-110331202,110333670-110333830	1760	XLOC_502992	x	antisense-protein_coding	ENSSSCG00000021345;-	no	no	N
TCONS_00542723	4	-	111717237-111717384,111777088-111777920	981	XLOC_503184	x	antisense-protein_coding	ENSSSCG00000006721;WARS	human and mouse	no	Y
TCONS_00542758	4	-	111776669-111777150,111777792-111777840	531	XLOC_503184	x	antisense-protein_coding	ENSSSCG00000006721;WARS	human and mouse	mouse	Y
TCONS_00543012	4	-	113527743-113531669,113533656-113533862,113533988-113534757	4904	XLOC_503449	x	antisense-protein_coding	ENSSSCG00000006731;VTCN1	human and mouse	mouse	N
TCONS_00544628	4	-	122966133-122966380,122966521-122966854	582	XLOC_504884	x	antisense-protein_coding	ENSSSCG00000023187;VAV3	human and mouse	no	N
TCONS_00546160	4	-	131291674-131292563,131452391-131452715	1215	XLOC_506335	x	antisense-miRNA	ENSSSCG00000022071;-	human and mouse	mouse	Y
TCONS_00551221	5	+	16329113-16329362,16333087-16333590	754	XLOC_510952	x	antisense-protein_coding	ENSSSCG00000000214;GPD1	no	human and mouse	Y
TCONS_00551947	5	+	21406971-21406996,21425990-21426086,21431611-21431816,21433463-21433783	650	XLOC_511571	x	antisense-protein_coding	ENSSSCG00000022621;-	no	human and mouse	N
TCONS_00552401	5	+	24820370-24820461,24820883-24820920,24821110-24821274,24823095-24823540	741	XLOC_511909	x	antisense-protein_coding	ENSSSCG00000000436;-	no	human and mouse	N
TCONS_00558202	5	+	66363613-66363686,66367559-66367689	205	XLOC_517306	x	antisense-protein_coding	ENSSSCG00000000688;LAG3	human and mouse	no	N
TCONS_00558230	5	+	66541126-66541276,66543572-66544228	808	XLOC_517327	x	antisense-protein_coding	ENSSSCG00000000701;ING4	no	no	Y
TCONS_00558282	5	+	66838353-66838440,66854201-66854375,66859557-66859638,66880001-66880326	671	XLOC_517360	x	antisense-protein_coding	ENSSSCG00000022230;CD9	human and mouse	no	Y
TCONS_00560617	5	+	79858212-79858233,79935367-79935533,79936615-79936766,79937446-79937569,79938521-79938999	944	XLOC_519524	x	antisense-protein_coding	ENSSSCG00000000807;SLC38A1	human and mouse	mouse	N
TCONS_00561061	5	+	81338615-81339252,81340951-81343283	2971	XLOC_519958	x	antisense-protein_coding	ENSSSCG00000020864;VDR	human and mouse	human and mouse	Y
TCONS_00561167	5	+	81878106-81878474,81878882-81878986,82034255-82035681	1901	XLOC_520043	o	antisense-protein_coding	ENSSSCG00000023581;-	human	human and mouse	N
TCONS_00561168	5	+	81878106-81878474,81878882-81878986,82055635-82056272	1112	XLOC_520043	o	antisense-protein_coding	ENSSSCG00000024101;-	no	human and mouse	N
TCONS_00568274	5	-	9656754-9658157,9669542-9669643,9674934-9675162	1735	XLOC_526563	x	antisense-protein_coding	ENSSSCG00000000151;APOL6	no	human and mouse	N
TCONS_00570178	5	-	22360261-22361165,22385258-22385978	1626	XLOC_528263	x	antisense-protein_coding	ENSSSCG00000030239;-	no	human and mouse	N
TCONS_00570231	5	-	22416447-22416991,22436433-22436967	1080	XLOC_528314	x	antisense-protein_coding	ENSSSCG00000029157;-	no	human and mouse	N
TCONS_00570422	5	-	22998640-23000854,23004492-23004756,23006497-23006615	2599	XLOC_528471	x	antisense-protein_coding	ENSSSCG00000000379;ESYT1	no	human and mouse	N
TCONS_00576324	5	-	66747286-66747347,66748861-66748939,66749720-66749908	330	XLOC_533872	x	antisense-protein_coding	ENSSSCG00000000707;SCNN1A	human and mouse	no	N
TCONS_00576840	5	-	69626824-69626976,69627062-69627138	230	XLOC_534332	x	antisense-protein_coding	ENSSSCG00000000745;DDX11	no	mouse	N
TCONS_00577449	5	-	75290031-75290188,75299989-75300155	325	XLOC_534859	x	antisense-protein_coding	ENSSSCG00000000789;CNTN1	human and mouse	no	N
TCONS_00586451	6	+	14567399-14567587,14568673-14568789	306	XLOC_543316	x	antisense-protein_coding	ENSSSCG00000002746;-	no	no	N
TCONS_00589306	6	+	27407595-27408178,27411588-27411619	616	XLOC_546016	x	antisense-protein_coding	ENSSSCG00000002827;SLC6A2	human and mouse	no	N
TCONS_00591390	6	+	40265259-40265650,40266551-40266656,40283344-40283523,40305119-40306268	1828	XLOC_547937	x	antisense-protein_coding	ENSSSCG00000024282;-	no	mouse	N
TCONS_00592034	6	+	43275951-43276516,43276809-43276876,43277720-43278564	1479	XLOC_548442	x	antisense-protein_coding	ENSSSCG00000002972;-	human and mouse	human and mouse	Y
TCONS_00592211	6	+	44460680-44460992,44461268-44461415,44467949-44468143,44470056-44470120	721	XLOC_548593	x	antisense-protein_coding	ENSSSCG00000025448;SERTAD3	human and mouse	no	Y
TCONS_00592689	6	+	46739347-46739595,46744806-46744875,46745263-46747144	2201	XLOC_548952	x	antisense-protein_coding	ENSSSCG00000022434;ZNF235	human	mouse	Y
TCONS_00592810	6	+	47500408-47500470,47501672-47501717,47509973-47510436	573	XLOC_549036	x	antisense-protein_coding	ENSSSCG00000003095;NOVA2	human and mouse	mouse	N
TCONS_00593110	6	+	49421065-49421186,49422059-49422247	311	XLOC_549250	x	antisense-protein_coding	ENSSSCG00000030544;TMEM143	human and mouse	no	Y
TCONS_00593111	6	+	49421089-49421186,49422056-49422247	290	XLOC_549250	x	antisense-protein_coding	ENSSSCG00000030544;TMEM143	human and mouse	no	Y
TCONS_00593112	6	+	49421089-49421215,49422056-49422247	319	XLOC_549250	x	antisense-protein_coding	ENSSSCG00000030544;TMEM143	human and mouse	no	Y
TCONS_00593113	6	+	49421089-49421215,49422059-49422247	316	XLOC_549250	x	antisense-protein_coding	ENSSSCG00000030544;TMEM143	human and mouse	no	Y
TCONS_00593114	6	+	49421089-49421307,49422056-49422247	411	XLOC_549250	x	antisense-protein_coding	ENSSSCG00000030544;TMEM143	human and mouse	no	Y
TCONS_00593157	6	+	49741918-49741995,49742334-49742408,49744185-49744304,49752710-49752878	442	XLOC_549281	x	antisense-protein_coding	ENSSSCG00000003147;-	human and mouse	no	N
TCONS_00593520	6	+	51690437-51691576,51694436-51694473	1178	XLOC_549515	x	antisense-protein_coding	ENSSSCG00000003230;CLDND2	human and mouse	mouse	N
TCONS_00593986	6	+	54351573-54352423,54364818-54364857	891	XLOC_549840	x	antisense-protein_coding	ENSSSCG00000026417;EPS8L1	mouse	mouse	Y
TCONS_00594886	6	+	59968688-59968870,59968963-59969174	395	XLOC_550578	x	antisense-protein_coding	ENSSSCG00000003361;-	no	no	Y
TCONS_00595572	6	+	65722167-65722200,65725198-65725648	485	XLOC_551184	x	antisense-protein_coding	ENSSSCG00000003423;DRAXIN	no	no	N
TCONS_00596356	6	+	69221442-69221490,69222425-69222658	283	XLOC_551907	x	antisense-protein_coding	ENSSSCG00000003464;DNAJC16	no	no	N
TCONS_00596458	6	+	70055329-70055506,70058897-70059187	469	XLOC_551992	x	antisense-protein_coding	ENSSSCG00000026478;PADI2	human and mouse	mouse	N
TCONS_00607537	6	+	145605525-145605936,145607007-145607046	452	XLOC_562281	x	antisense-protein_coding	ENSSSCG00000027362;C1orf177	human and mouse	mouse	N
TCONS_00609328	6	+	155373230-155373401,155386228-155386860	805	XLOC_563864	x	antisense-protein_coding	ENSSSCG00000021142;-	human	human and mouse	Y
TCONS_00609423	6	+	155708985-155716219,155740853-155741583	7966	XLOC_563930	x	antisense-protein_coding	ENSSSCG00000003963;-	no	human and mouse	N
TCONS_00617048	6	-	40185333-40192412,40193201-40194408	8288	XLOC_571067	x	antisense-protein_coding	ENSSSCG00000002884;LSR	mouse	human and mouse	N
TCONS_00620150	6	-	58113821-58114490,58114745-58114779	705	XLOC_573418	x	antisense-protein_coding	ENSSSCG00000003341;TAS1R3	human and mouse	mouse	Y
TCONS_00620173	6	-	58225705-58226039,58227386-58227762,58228364-58228699	1048	XLOC_573435	x	antisense-protein_coding	ENSSSCG00000003350;MIB2	human and mouse	no	Y
TCONS_00620650	6	-	62360569-62361223,62362237-62362259	678	XLOC_573834	x	antisense-protein_coding	ENSSSCG00000003382;TAS1R1	human and mouse	no	Y
TCONS_00620651	6	-	62360569-62361669,62362237-62363000	1865	XLOC_573834	x	antisense-protein_coding	ENSSSCG00000003382;TAS1R1	human and mouse	mouse	Y
TCONS_00620652	6	-	62360569-62360909,62362346-62363653	1649	XLOC_573834	x	antisense-protein_coding	ENSSSCG00000003382;TAS1R1	human and mouse	mouse	Y
TCONS_00622659	6	-	77200665-77201497,77202776-77202978,77203404-77203499,77208583-77208777	1327	XLOC_575531	x	antisense-protein_coding	ENSSSCG00000028387;CNKSR1	human and mouse	mouse	N
TCONS_00626304	6	-	101139560-101140122,101146839-101147166	891	XLOC_578768	x	antisense-protein_coding	ENSSSCG00000025584;-	human and mouse	no	Y
TCONS_00630789	6	-	131610523-131610596,131612379-131612442,131614101-131614285	323	XLOC_583071	x	antisense-protein_coding	ENSSSCG00000003788;PTGER3	human and mouse	no	N
TCONS_00633630	6	-	146953276-146954598,146957495-146957646	1475	XLOC_585733	x	antisense-protein_coding	ENSSSCG00000003854;ECHDC2	human and mouse	human and mouse	N
TCONS_00635919	7	+	1110832-1111069,1111875-1112037,1112235-1113049	1216	XLOC_587826	x	antisense-protein_coding	ENSSSCG00000000994;GMDS	human and mouse	human and mouse	Y
TCONS_00636049	7	+	2193920-2193975,2215308-2215436,2215537-2216587	1236	XLOC_587930	x	antisense-protein_coding	ENSSSCG00000001004;SLC22A23	human	mouse	Y
TCONS_00640846	7	+	27555196-27555354,27560317-27560724	567	XLOC_592312	x	antisense-protein_coding	ENSSSCG00000001403;LTA	no	mouse	N
TCONS_00640924	7	+	27774624-27774683,27774954-27775335	442	XLOC_592335	x	antisense-protein_coding	ENSSSCG00000024914;BF	no	mouse	N
TCONS_00640974	7	+	28053747-28053781,28054250-28055146	932	XLOC_592349	x	antisense-protein_coding	ENSSSCG00000001440;NOTCH4	human and mouse	mouse	Y
TCONS_00641508	7	+	33226637-33226827,33226923-33227240	509	XLOC_592808	x	antisense-protein_coding	ENSSSCG00000001497;ZNF451	mouse	no	Y
TCONS_00641788	7	+	35869405-35869622,36003582-36004905	1542	XLOC_593020	x	antisense-protein_coding	ENSSSCG00000001536;-	no	mouse	N
TCONS_00642583	7	+	41776075-41776360,41779981-41780093,41800292-41800385,41802521-41802736,41813127-41813187	770	XLOC_593725	x	antisense-protein_coding	ENSSSCG00000001616;TREML-2	human and mouse	no	N
TCONS_00644365	7	+	56566386-56566460,56566864-56567322	534	XLOC_595302	x	antisense-protein_coding	ENSSSCG00000001793;-	mouse	no	N
TCONS_00645166	7	+	62956750-62957306,62957950-62958072,62966887-62967111,62967246-62968024	1684	XLOC_595954	x	antisense-protein_coding	ENSSSCG00000001884;COMMD4	human and mouse	mouse	N
TCONS_00645168	7	+	62966926-62967111,62967243-62968024	968	XLOC_595954	x	antisense-protein_coding	ENSSSCG00000001884;COMMD4	human and mouse	mouse	N
TCONS_00645247	7	+	63459115-63459734,63465081-63465183,63467482-63467705	947	XLOC_596020	x	antisense-protein_coding	ENSSSCG00000001901;CYP1A2	mouse	mouse	N
TCONS_00645248	7	+	63459173-63459276,63459537-63459734,63465081-63465183,63467482-63467705	629	XLOC_596020	x	antisense-protein_coding	ENSSSCG00000001901;CYP1A2	mouse	mouse	N
TCONS_00648910	7	+	84012793-84012846,84025209-84025800	646	XLOC_599396	x	antisense-protein_coding	ENSSSCG00000027132;-	no	mouse	N
TCONS_00653394	7	+	109308394-109308555,109313447-109313516	232	XLOC_603564	x	antisense-protein_coding	ENSSSCG00000027643;DIO2	human and mouse	human and mouse	N
TCONS_00654335	7	+	117789046-117789077,117789167-117791862	2728	XLOC_604469	x	antisense-protein_coding	ENSSSCG00000002429;FOXN3	human and mouse	mouse	N
TCONS_00654964	7	+	123035629-123035649,123096085-123096174,123098924-123099076	264	XLOC_605038	x	antisense-protein_coding	ENSSSCG00000002486;-	no	no	N
TCONS_00655681	7	+	128902225-128902373,128908160-128908920	910	XLOC_605710	x	antisense-protein_coding	ENSSSCG00000002525;TRAF3_TV1	human and mouse	human and mouse	Y
TCONS_00656099	7	+	132884383-132884552,132885725-132885809	255	XLOC_606057	x	antisense-protein_coding	ENSSSCG00000026928;-	human	no	N
TCONS_00656600	7	-	1753819-1754640,1756474-1756548	897	XLOC_606526	x	antisense-protein_coding	ENSSSCG00000001010;WRNIP1	human and mouse	no	Y
TCONS_00657912	7	-	10798431-10798688,10799169-10799415	505	XLOC_607745	x	antisense-protein_coding	ENSSSCG00000021576;CD83	human and mouse	mouse	Y
TCONS_00658483	7	-	12890911-12900135,12900379-12900417	9264	XLOC_608301	x	antisense-protein_coding	ENSSSCG00000001064;GMPR	human and mouse	human and mouse	Y
TCONS_00660004	7	-	22278673-22278745,22284053-22284199	220	XLOC_609741	x	antisense-protein_coding	ENSSSCG00000001131;-	human and mouse	mouse	N
TCONS_00660999	7	-	27579673-27580448,27580880-27580956	853	XLOC_610549	x	antisense-protein_coding	ENSSSCG00000001401;ATP6V1G2	no	no	N
TCONS_00664552	7	-	53905869-53905893,53943363-53943466,53954723-53954783,53954890-53955244	545	XLOC_613539	x	antisense-protein_coding	ENSSSCG00000001772;ANKRD34C	human and mouse	human and mouse	N
TCONS_00664557	7	-	53948006-53948328,53954723-53954783,53954890-53955244	739	XLOC_613539	x	antisense-protein_coding	ENSSSCG00000001772;ANKRD34C	human and mouse	mouse	N
TCONS_00667805	7	-	72936473-72936493,72964543-72964884,72966700-72966758,72969055-72969247	615	XLOC_616505	x	antisense-protein_coding	ENSSSCG00000025131;GPR33	human and mouse	no	N
TCONS_00667806	7	-	72936473-72936493,72964543-72964884,72966700-72966762,72969055-72969275,72987331-72987658	975	XLOC_616505	x	antisense-protein_coding	ENSSSCG00000025131;GPR33	human and mouse	no	Y
TCONS_00669014	7	-	80426151-80427891,80430140-80430164	1766	XLOC_617646	x	antisense-protein_coding	ENSSSCG00000002004;PSME2	human and mouse	human and mouse	Y
TCONS_00669187	7	-	81241894-81242444,81249437-81249473	588	XLOC_617775	x	antisense-protein_coding	ENSSSCG00000002032;SLC7A8	human and mouse	mouse	N
TCONS_00669874	7	-	85960551-85960662,86002223-86002269,86041593-86042116	683	XLOC_618406	x	antisense-protein_coding	ENSSSCG00000025462;-	no	no	N
TCONS_00671507	7	-	96734932-96735131,96758672-96759705	1234	XLOC_619949	x	antisense-protein_coding	ENSSSCG00000002284;-	human and mouse	mouse	Y
TCONS_00680427	8	+	20564655-20564971,20565332-20565445,20572188-20572317	561	XLOC_628197	x	antisense-protein_coding	ENSSSCG00000023501;CCKAR	human and mouse	no	Y
TCONS_00683264	8	+	36924623-36925019,36925207-36925409,36926484-36926534	651	XLOC_630917	x	antisense-protein_coding	ENSSSCG00000008808;GNPDA2	human and mouse	mouse	Y
TCONS_00687266	8	+	69894831-69894927,69901235-69901551	414	XLOC_634738	x	antisense-protein_coding	ENSSSCG00000008925;GNRHR	human and mouse	mouse	Y
TCONS_00687267	8	+	69894869-69894927,69910048-69910948	960	XLOC_634738	x	antisense-protein_coding	ENSSSCG00000008925;GNRHR	human and mouse	mouse	Y
TCONS_00700220	8	+	148459835-148460432,148472404-148472509	704	XLOC_646979	x	antisense-protein_coding	ENSSSCG00000009266;ODAM	human and mouse	no	N
TCONS_00710570	8	-	72527574-72529171,72559229-72559356,72581255-72581422	1894	XLOC_656788	o	antisense-protein_coding	ENSSSCG00000008944;NPFFR2	mouse	human and mouse	N
TCONS_00710913	8	-	74253118-74255959,74278207-74278439,74279218-74279305,74299111-74299153	3206	XLOC_657104	x	antisense-protein_coding	ENSSSCG00000008954;-	mouse	human and mouse	Y
TCONS_00710914	8	-	74253118-74255959,74299888-74300158	3113	XLOC_657104	x	antisense-protein_coding	ENSSSCG00000008954;-	no	human and mouse	N
TCONS_00710916	8	-	74281243-74283174,74310310-74310389	2012	XLOC_657105	x	antisense-protein_coding	ENSSSCG00000008959;CXCL2	no	human and mouse	Y
TCONS_00713918	8	-	93092303-93092671,93097868-93098034,93099422-93099516	631	XLOC_659933	x	antisense-protein_coding	ENSSSCG00000020711;RAB33B	no	mouse	Y
TCONS_00717280	8	-	110319106-110319268,110324498-110324633,110329776-110330192	716	XLOC_663183	x	antisense-protein_coding	ENSSSCG00000026698;-	human and mouse	no	N
TCONS_00717554	8	-	112906306-112912007,112912191-112912234,112912485-112912946	6208	XLOC_663438	o	antisense-protein_coding	ENSSSCG00000009114;PRSS12	human and mouse	human and mouse	Y
TCONS_00720568	8	-	131031565-131031892,131032878-131033451	902	XLOC_666308	x	antisense-protein_coding	ENSSSCG00000029813;TSPAN5	human and mouse	no	N
TCONS_00720830	8	-	133842051-133843312,133845678-133846072	1657	XLOC_666558	x	antisense-protein_coding	ENSSSCG00000028240;UNC5C	no	mouse	Y
TCONS_00723303	8	-	144409707-144410907,144413782-144413927,144424446-144424988	1890	XLOC_668929	x	antisense-protein_coding	ENSSSCG00000009237;HPSE	mouse	no	N
TCONS_00723304	8	-	144409707-144410907,144413782-144413927,144424446-144424786,144426536-144426809	1962	XLOC_668929	x	antisense-protein_coding	ENSSSCG00000009238;COQ2	mouse	mouse	Y
TCONS_00725780	9	+	6283028-6283076,6283588-6284420	882	XLOC_671284	x	antisense-protein_coding	ENSSSCG00000027758;-	no	human and mouse	N
TCONS_00726093	9	+	8859879-8859989,8866291-8866428,8866713-8866953	490	XLOC_671538	x	antisense-protein_coding	ENSSSCG00000014827;PLEKHB1	no	no	N
TCONS_00726094	9	+	8866214-8866428,8869532-8869663,8871455-8871525	418	XLOC_671538	x	antisense-protein_coding	ENSSSCG00000014827;PLEKHB1	no	mouse	N
TCONS_00727935	9	+	24044323-24044744,24090269-24090964	1118	XLOC_673243	x	antisense-protein_coding	ENSSSCG00000014924;CTSC	no	mouse	N
TCONS_00728412	9	+	29769169-29769243,29772179-29772318	215	XLOC_673669	x	antisense-protein_coding	ENSSSCG00000014946;KIAA1731	no	mouse	N
TCONS_00730268	9	+	37651198-37651452,37651646-37651744	354	XLOC_675441	x	antisense-protein_coding	ENSSSCG00000014989;DCUN1D5	human and mouse	no	Y
TCONS_00731383	9	+	43908815-43909977,43910657-43911035,43915691-43919135	4987	XLOC_676500	x	antisense-protein_coding	ENSSSCG00000015019;C11orf93	no	human and mouse	N
TCONS_00732184	9	+	46990036-46990381,47064127-47064160,47067393-47067563,47069844-47070018,47095126-47097919	3520	XLOC_677224	x	antisense-protein_coding	ENSSSCG00000026203;-	no	no	N
TCONS_00732190	9	+	47060056-47060332,47060888-47060943,47064047-47064160,47067393-47067563,47069844-47070735	1510	XLOC_677224	x	antisense-protein_coding	ENSSSCG00000026203;-	mouse	no	N
TCONS_00732483	9	+	49250627-49251414,49252142-49252292,49256592-49256885	1233	XLOC_677506	x	antisense-protein_coding	ENSSSCG00000015067;APOA5	human and mouse	mouse	Y
TCONS_00732778	9	+	51622502-51622612,51639111-51639220,51640057-51640340	505	XLOC_677714	x	antisense-protein_coding	ENSSSCG00000015122;CD90	human and mouse	mouse	Y
TCONS_00732780	9	+	51622503-51622533,51639111-51639220,51640057-51640340	425	XLOC_677714	x	antisense-protein_coding	ENSSSCG00000015122;CD90	human and mouse	mouse	Y
TCONS_00733488	9	+	56307314-56307475,56319738-56320393	818	XLOC_678373	x	antisense-protein_coding	ENSSSCG00000025623;-	no	human and mouse	N
TCONS_00743626	9	+	118452589-118452818,118456564-118457550	1217	XLOC_687902	x	antisense-protein_coding	ENSSSCG00000015444;LAMB1	human and mouse	mouse	N
TCONS_00747095	9	+	140249056-140249227,140255035-140255214,140259433-140259721	641	XLOC_691129	x	antisense-processed_transcript	ENSSSCG00000015579;PTGS2	human and mouse	mouse	N
TCONS_00747098	9	+	140254017-140254132,140255035-140255214,140259433-140259568,140264834-140265011,140269008-140269051	654	XLOC_691129	x	antisense-processed_transcript	ENSSSCG00000015579;PTGS2	human and mouse	mouse	N
TCONS_00747772	9	+	143437380-143437693,143447328-143447983	970	XLOC_691778	x	antisense-protein_coding	ENSSSCG00000015589;VASH2	human and mouse	human and mouse	Y
TCONS_00748319	9	+	146512069-146512790,146512978-146513026	771	XLOC_692294	x	antisense-protein_coding	ENSSSCG00000015619;CAMK1G	mouse	no	N
TCONS_00749581	9	-	3170532-3172575,3214235-3214860	2670	XLOC_693453	x	antisense-protein_coding	ENSSSCG00000028050;-	no	mouse	N
TCONS_00750068	9	-	5824330-5824762,5840004-5840140	570	XLOC_693922	x	antisense-protein_coding	ENSSSCG00000014749;-	no	mouse	N
TCONS_00750782	9	-	10400651-10400829,10402033-10402099,10404080-10404169,10407199-10407609	747	XLOC_694537	x	antisense-protein_coding	ENSSSCG00000021638;NEU3	human	mouse	Y
TCONS_00750918	9	-	11130031-11130979,11131059-11132301	2192	XLOC_694665	x	antisense-protein_coding	ENSSSCG00000014861;MOGAT2	human and mouse	mouse	N
TCONS_00750919	9	-	11131211-11131881,11132783-11132808	697	XLOC_694665	x	antisense-protein_coding	ENSSSCG00000014861;MOGAT2	human and mouse	no	N
TCONS_00754263	9	-	24285262-24285702,24289686-24289811,24290731-24290855,24312374-24312473,24327833-24327883,24332406-24332514,24334290-24334437	1100	XLOC_697883	x	antisense-protein_coding	ENSSSCG00000029865;-	no	human and mouse	Y
TCONS_00754264	9	-	24285262-24285702,24289686-24289811,24290731-24290855,24312374-24312476,24327833-24327883,24332406-24332514,24334290-24334437	1103	XLOC_697883	x	antisense-protein_coding	ENSSSCG00000029865;-	no	human and mouse	Y
TCONS_00754265	9	-	24288863-24288960,24290731-24290855,24312374-24312473,24327833-24327883,24332406-24332514,24334290-24334437	631	XLOC_697883	x	antisense-protein_coding	ENSSSCG00000029865;-	no	human and mouse	Y
TCONS_00754266	9	-	24331745-24332514,24334290-24334437	918	XLOC_697883	x	antisense-protein_coding	ENSSSCG00000029865;-	no	human and mouse	Y
TCONS_00758527	9	-	53480320-53482428,53488682-53488739	2167	XLOC_701793	x	antisense-protein_coding	ENSSSCG00000024215;TECTA	mouse	mouse	N
TCONS_00759064	9	-	56571805-56572699,56705525-56705581	952	XLOC_702298	o	antisense-protein_coding	ENSSSCG00000025342;-	mouse	mouse	N
TCONS_00761786	9	-	72535069-72535525,72540999-72541025	484	XLOC_704887	x	antisense-protein_coding	ENSSSCG00000021487;MFSD4	human and mouse	no	N
TCONS_00766513	9	-	102575005-102575153,102578378-102579269	1041	XLOC_709318	x	antisense-protein_coding	ENSSSCG00000015390;PGP1A	no	no	N
TCONS_00768505	9	-	116505622-116505674,116565744-116565894,116570590-116570634,116607907-116607949	292	XLOC_711208	x	antisense-protein_coding	ENSSSCG00000022264;-	human and mouse	no	N
TCONS_00768534	9	-	116565260-116565894,116570590-116570634,116607907-116607949	723	XLOC_711208	x	antisense-protein_coding	ENSSSCG00000022264;-	human and mouse	no	N
TCONS_00770822	9	-	126345149-126346069,126358519-126358634,126366600-126366802,126367436-126367534	1339	XLOC_713417	x	antisense-protein_coding	ENSSSCG00000030035;-	human and mouse	no	N
TCONS_00772009	9	-	134641001-134641446,134647763-134647819,134649953-134650901	1452	XLOC_714479	x	antisense-protein_coding	ENSSSCG00000015540;MR1	human and mouse	mouse	N
TCONS_00773475	9	-	143697654-143698280,143702969-143703594	1253	XLOC_715813	x	antisense-protein_coding	ENSSSCG00000015595;ATF3	no	no	N
TCONS_00777140	GL892393.1	-	1559-2282,2337-2744	1132	XLOC_719297	x	antisense-protein_coding	ENSSSCG00000014730;-	mouse	mouse	N
TCONS_00787829	GL893251.1	+	31215-31938,32053-32190	862	XLOC_729349	x	antisense-protein_coding	ENSSSCG00000021265;ACR	human and mouse	mouse	N
TCONS_00787830	GL893251.1	+	31445-31898,32053-32190	592	XLOC_729349	x	antisense-protein_coding	ENSSSCG00000021265;ACR	human and mouse	no	N
TCONS_00791293	GL893549.2	+	28064-28106,28661-29641	1024	XLOC_732584	x	antisense-protein_coding	ENSSSCG00000029294;HSBP1	human	no	N
TCONS_00792871	GL893665.2	-	22331-22538,22747-22867,27093-27170,30843-30968,32189-32484	829	XLOC_734025	x	antisense-protein_coding	ENSSSCG00000022899;-	mouse	no	N
TCONS_00796616	GL893900.2	-	62733-62995,78444-78493	313	XLOC_737529	x	antisense-protein_coding	ENSSSCG00000021332;PAX8	human and mouse	mouse	N
TCONS_00802777	GL894399.1	+	18481-22240,26185-26387,30316-30441	4089	XLOC_743244	x	antisense-protein_coding	ENSSSCG00000004923;SLC51B	human and mouse	human and mouse	N
TCONS_00807419	GL894763.1	+	5671-5708,6648-6754,7474-7534	206	XLOC_747632	x	antisense-protein_coding	ENSSSCG00000030388;UPP1	human and mouse	no	N
TCONS_00819559	GL895967.2	-	57954-57993,58278-58409,58734-59823	1262	XLOC_759106	x	antisense-protein_coding	ENSSSCG00000027982;ISG15	human and mouse	no	N
TCONS_00820991	GL896120.1	+	39097-39148,40881-41050	222	XLOC_760463	x	antisense-protein_coding	ENSSSCG00000020871;ARSD	no	no	N
TCONS_00822253	GL896236.1	+	20572-20596,20900-21041,22794-22835	209	XLOC_761570	x	antisense-protein_coding	ENSSSCG00000030309;NDRG2	human and mouse	no	N
TCONS_00822258	GL896236.1	+	34688-34734,35374-35526,38060-38734	875	XLOC_761573	x	antisense-protein_coding	ENSSSCG00000023519;RNASE13	human and mouse	no	N
TCONS_00822283	GL896236.1	-	31104-31204,31393-31543	252	XLOC_761594	x	antisense-protein_coding	ENSSSCG00000021950;TPPP2	human and mouse	mouse	N
TCONS_00827983	JH118465.1	+	20279-20536,30153-31243	1349	XLOC_766685	x	antisense-protein_coding	ENSSSCG00000024262;-	human and mouse	mouse	N
TCONS_00829169	JH118531.1	+	30480-30906,32299-32422,33776-33971,35413-35613	948	XLOC_767751	x	antisense-protein_coding	ENSSSCG00000026383;NRP2	human and mouse	mouse	Y
TCONS_00833599	JH118783.1	+	34930-36142,38109-38758	1863	XLOC_771824	x	antisense-pseudogene	ENSSSCG00000026941;-	no	human and mouse	N
TCONS_00833674	JH118787.1	+	45135-45503,46503-46659,49320-49930,51415-51496	1219	XLOC_771886	x	antisense-protein_coding	ENSSSCG00000029451;-	human and mouse	no	N
TCONS_00833700	JH118788.1	+	99699-100463,120901-121021,129914-129948	921	XLOC_771909	x	antisense-protein_coding	ENSSSCG00000028647;-	human and mouse	no	N
TCONS_00833701	JH118788.1	+	100359-100463,120901-121021,122266-122401,123294-123549	618	XLOC_771909	x	antisense-protein_coding	ENSSSCG00000028647;-	human and mouse	mouse	N
TCONS_00837338	JH118989.1	-	3404-3427,3648-3915,4035-4165	423	XLOC_775279	x	antisense-protein_coding	ENSSSCG00000028792;-	human	mouse	N
TCONS_00838142	X	+	5360302-5360868,5364551-5367157	3174	XLOC_775981	x	antisense-protein_coding	ENSSSCG00000012101;KAL1	no	mouse	N
TCONS_00838316	X	+	6986498-6986524,7015392-7015780	416	XLOC_776144	x	antisense-lincRNA	ENSSSCG00000030574;CH242-24K2.2	mouse	no	N
TCONS_00842306	X	+	28651023-28651091,28684807-28685448	711	XLOC_779860	x	antisense-protein_coding	ENSSSCG00000012201;CXorf21	mouse	no	N
TCONS_00850581	X	+	97085497-97085715,97086212-97086504	512	XLOC_787448	x	antisense-protein_coding	ENSSSCG00000012510;ARMCX2	human	mouse	N
TCONS_00854134	X	+	123613167-123613306,123639198-123639429,123642749-123642814	438	XLOC_790610	o	antisense-protein_coding	ENSSSCG00000012668;-	mouse	human and mouse	N
TCONS_00856366	X	+	139090765-139090878,139091167-139094295	3243	XLOC_792684	x	antisense-protein_coding	ENSSSCG00000012732;-	human	human and mouse	Y
TCONS_00856367	X	+	139090765-139090880,139091167-139094295	3245	XLOC_792684	x	antisense-protein_coding	ENSSSCG00000012732;-	human	human and mouse	Y
TCONS_00858223	X	-	6840768-6840961,6843799-6845015	1411	XLOC_794327	x	antisense-lincRNA	ENSSSCG00000030815;CH242-156O11.2	human and mouse	no	Y
TCONS_00863383	X	-	46568219-46568948,46591309-46591492	914	XLOC_799007	x	antisense-protein_coding	ENSSSCG00000012268;RGN	human and mouse	human and mouse	N
TCONS_00864898	X	-	56136263-56137274,56138746-56138809,56142578-56142680	1179	XLOC_800202	x	antisense-protein_coding	ENSSSCG00000012359;-	human	human and mouse	Y
TCONS_00866037	X	-	63650932-63650986,63653250-63653298,63654004-63655912	2013	XLOC_801290	x	antisense-protein_coding	ENSSSCG00000012376;GDPD2	human and mouse	mouse	Y
TCONS_00866039	X	-	63651368-63653298,63654004-63655912	3840	XLOC_801290	x	antisense-protein_coding	ENSSSCG00000012376;GDPD2	human and mouse	human and mouse	Y
TCONS_00876055	X	-	142200835-142201331,142204003-142204202	697	XLOC_810478	o	antisense-protein_coding	ENSSSCG00000012789;AVPR2	human and mouse	no	N
TCONS_00001456	1	+	9905570-9905933,9917669-9917690	386	XLOC_001371	x	intronic	ENSSSCG00000004052-antisense	human and mouse	no	N
TCONS_00001573	1	+	10479582-10479650,10497674-10497841,10497931-10497967	274	XLOC_001472	x	intronic	ENSSSCG00000004057-antisense	human and mouse	no	N
TCONS_00005322	1	+	35136245-35136359,35154798-35154849,35162659-35162717,35171199-35171254,35194844-35195788	1227	XLOC_004979	x	intronic	ENSSSCG00000004192-antisense	no	no	Y
TCONS_00005323	1	+	35136245-35136359,35154798-35154849,35162659-35162717,35171199-35171254,35194844-35194898,35197845-35197995,35198455-35198652	686	XLOC_004979	x	intronic	ENSSSCG00000004192-antisense	no	no	Y
TCONS_00006356	1	+	42044335-42044638,42045673-42045798,42178554-42179314	1191	XLOC_005941	x	intronic	ENSSSCG00000029277-antisense	mouse	no	N
TCONS_00006357	1	+	42045030-42045798,42178554-42179314	1530	XLOC_005941	x	intronic	ENSSSCG00000029277-antisense	mouse	no	N
TCONS_00008132	1	+	55947976-55948068,56061857-56062066	303	XLOC_007636	x	intronic	ENSSSCG00000004272-antisense	mouse	no	N
TCONS_00009092	1	+	62618311-62618836,62619093-62619128	562	XLOC_008518	o	intronic	ENSSSCG00000004303-sense	no	mouse	N
TCONS_00012299	1	+	84736200-84736306,84741299-84741475,84760676-84760951	560	XLOC_011588	x	intronic	ENSSSCG00000004413-antisense	mouse	no	Y
TCONS_00016938	1	+	120147498-120147523,120150003-120151290	1314	XLOC_015999	x	intronic	ENSSSCG00000004569-antisense	human and mouse	no	Y
TCONS_00019142	1	+	137491189-137491289,137503403-137503424,137504490-137504578,137505119-137505176,137529441-137529531,137539278-137539359,137545206-137545318,137561985-137562013	585	XLOC_017954	x	intronic	ENSSSCG00000004659-antisense	human and mouse	no	Y
TCONS_00019147	1	+	137502654-137504578,137505119-137505176,137529441-137529531,137539278-137539359,137545206-137545233	2184	XLOC_017954	x	intronic	ENSSSCG00000004659-antisense	human and mouse	mouse	N
TCONS_00019148	1	+	137502674-137503424,137504490-137504578,137505119-137505176,137539278-137539348	969	XLOC_017954	x	intronic	ENSSSCG00000004659-antisense	human and mouse	mouse	N
TCONS_00019175	1	+	137678720-137678767,137684658-137684911,137699777-137705776	6302	XLOC_017970	x	intronic	ENSSSCG00000004662-antisense	human and mouse	human and mouse	N
TCONS_00019678	1	+	141914921-141914980,142009963-142010034,142012308-142012631	456	XLOC_018449	o	intronic	ENSSSCG00000023996-sense	mouse	mouse	N
TCONS_00023100	1	+	160902425-160902491,160910090-160910276	254	XLOC_021603	x	intronic	ENSSSCG00000022328-antisense	human and mouse	no	Y
TCONS_00025506	1	+	179966887-179967303,179968145-179968320,179970235-179970297	656	XLOC_023882	x	intronic	ENSSSCG00000004919-antisense	human and mouse	no	N
TCONS_00025592	1	+	180777168-180777344,180799992-180800148	334	XLOC_023967	x	intronic	ENSSSCG00000004928-antisense	human and mouse	human and mouse	N
TCONS_00025664	1	+	181632290-181632323,181678512-181678773	296	XLOC_024032	x	intronic	ENSSSCG00000004939-antisense	human and mouse	no	N
TCONS_00025741	1	+	182272712-182272777,182276568-182277149	648	XLOC_024093	x	intronic	ENSSSCG00000004947-antisense	human and mouse	no	N
TCONS_00026182	1	+	184627154-184627258,184690843-184690958,184693606-184693677	293	XLOC_024506	x	intronic	ENSSSCG00000004963-antisense	human and mouse	human and mouse	Y
TCONS_00028417	1	+	200369702-200371070,200378867-200378905	1408	XLOC_026669	x	intronic	ENSSSCG00000005016-antisense	no	human and mouse	N
TCONS_00029520	1	+	206637143-206637307,206644660-206644753,206654932-206655089,206722493-206722592,206734016-206734074,206735599-206737120	2098	XLOC_027691	x	intronic	ENSSSCG00000005063-antisense	human	human and mouse	Y
TCONS_00029988	1	+	209737226-209737318,209741377-209741704	421	XLOC_028125	x	intronic	ENSSSCG00000025013-antisense	human and mouse	mouse	N
TCONS_00032409	1	+	229262118-229262264,229307324-229307550	374	XLOC_030430	x	intronic	ENSSSCG00000005178-antisense	human and mouse	no	N
TCONS_00038635	1	+	268271678-268272062,268272990-268273063,268281310-268281524	674	XLOC_036338	x	intronic	ENSSSCG00000027558-antisense	human and mouse	no	N
TCONS_00038808	1	+	269986450-269986515,270264820-270265081	328	XLOC_036486	o	intronic	ENSSSCG00000005386-sense; ENSSSCG00000005388-sense	human and mouse	mouse	N
TCONS_00039996	1	+	280609215-280609274,280619237-280619492	316	XLOC_037578	x	intronic	ENSSSCG00000005444-antisense	human and mouse	no	N
TCONS_00040631	1	+	285896680-285896732,286171723-286171897	228	XLOC_038152	o	intronic	ENSSSCG00000005487-sense; ENSSSCG00000023475-sense	no	no	N
TCONS_00040636	1	+	286022872-286023098,286023163-286023270	335	XLOC_038156	x	intronic	ENSSSCG00000005487-sense; ENSSSCG00000023894-antisense	mouse	no	N
TCONS_00040691	1	+	286403098-286403667,286442287-286442631	915	XLOC_038209	x	intronic	ENSSSCG00000020784-antisense	human and mouse	mouse	N
TCONS_00040762	1	+	286560186-286560551,286570390-286570568	545	XLOC_038278	x	intronic	ENSSSCG00000026633-antisense	human and mouse	mouse	N
TCONS_00040763	1	+	286563086-286563423,286578256-286578390	473	XLOC_038279	x	intronic	ENSSSCG00000026633-antisense	human and mouse	no	N
TCONS_00042345	1	+	298141789-298141969,298148354-298149188	1016	XLOC_039795	x	intronic	ENSSSCG00000026555-antisense	human and mouse	no	N
TCONS_00042794	1	+	302283378-302283645,302291385-302291635	519	XLOC_040181	x	intronic	ENSSSCG00000005627-antisense	human and mouse	mouse	N
TCONS_00042853	1	+	302580036-302580401,302593831-302594002	538	XLOC_040236	x	intronic	ENSSSCG00000022655-antisense	no	no	N
TCONS_00042922	1	+	302925953-302926107,302929627-302929763	292	XLOC_040283	o	intronic	ENSSSCG00000005652-sense	human	mouse	N
TCONS_00043558	1	+	307032680-307033172,307034008-307034027	513	XLOC_040780	o	intronic	ENSSSCG00000021113-sense	human and mouse	no	N
TCONS_00044649	1	-	80246-80644,164743-164776	433	XLOC_041746	o	intronic	ENSSSCG00000030218-sense	mouse	no	N
TCONS_00045053	1	-	3737292-3737761,3740143-3740489	817	XLOC_042111	x	intronic	ENSSSCG00000004021-antisense	human and mouse	no	N
TCONS_00045493	1	-	8776596-8776703,8778905-8778969,8784712-8784818	280	XLOC_042524	x	intronic	ENSSSCG00000004038-antisense	mouse	no	N
TCONS_00049114	1	-	30935272-30935537,30943332-30943446,30947968-30948345	759	XLOC_045911	x	intronic	ENSSSCG00000026041-antisense	human and mouse	mouse	N
TCONS_00049382	1	-	32436130-32436340,32461108-32461247	351	XLOC_046160	x	intronic	ENSSSCG00000004169-antisense	human and mouse	no	N
TCONS_00050361	1	-	39426199-39426382,39426721-39426842,39429516-39429702	493	XLOC_047094	x	intronic	ENSSSCG00000004214-antisense	human and mouse	mouse	N
TCONS_00053111	1	-	56171033-56171563,56171784-56171872,56204823-56204851	649	XLOC_049729	x	intronic	ENSSSCG00000004273-antisense	mouse	no	Y
TCONS_00053112	1	-	56171033-56171563,56171705-56171872,56204823-56204922	799	XLOC_049729	x	intronic	ENSSSCG00000004273-antisense	mouse	no	Y
TCONS_00057190	1	-	87878116-87878241,88029677-88029753	203	XLOC_053524	o	intronic	ENSSSCG00000004428-sense	no	no	N
TCONS_00058772	1	-	96803061-96803154,96803326-96803447	216	XLOC_055045	o	intronic	ENSSSCG00000004466-sense	human and mouse	no	N
TCONS_00060073	1	-	106876063-106876218,106903018-106903238	377	XLOC_056265	o	intronic	ENSSSCG00000004505-sense	no	no	N
TCONS_00060699	1	-	110210227-110210297,110387102-110387371	341	XLOC_056839	o	intronic	ENSSSCG00000004521-sense; ENSSSCG00000004522-antisense	mouse	no	N
TCONS_00060710	1	-	110410366-110410625,110447496-110447592,110450225-110450286	419	XLOC_056849	x	intronic	ENSSSCG00000024479-antisense	human and mouse	mouse	Y
TCONS_00063335	1	-	132968420-132968566,132969641-132969905	412	XLOC_059287	o	intronic	ENSSSCG00000004626-sense	human and mouse	no	N
TCONS_00063676	1	-	137268056-137268238,137384962-137384994	216	XLOC_059605	x	intronic	ENSSSCG00000004658-antisense	human and mouse	no	N
TCONS_00064548	1	-	141489655-141489825,141490980-141491020	212	XLOC_060440	x	intronic	ENSSSCG00000004684-antisense; ENSSSCG00000004687-sense	human and mouse	human and mouse	N
TCONS_00066547	1	-	155402112-155402415,155415890-155415984	399	XLOC_062220	x	intronic	ENSSSCG00000004821-antisense	mouse	human and mouse	N
TCONS_00068182	1	-	165584285-165584778,165597044-165597092	543	XLOC_063790	x	intronic	ENSSSCG00000004869-antisense	no	no	Y
TCONS_00070086	1	-	179773698-179773733,179778754-179778857,179780844-179781171	468	XLOC_065612	x	intronic	ENSSSCG00000004918-antisense	human and mouse	mouse	N
TCONS_00071800	1	-	194861627-194861931,195079606-195079667	367	XLOC_067176	o	intronic	ENSSSCG00000027765-antisense	no	no	N
TCONS_00072827	1	-	201962217-201962264,201968186-201969237	1100	XLOC_068134	x	intronic	ENSSSCG00000005029-antisense	human	no	N
TCONS_00075826	1	-	224526770-224526882,224793677-224793833	270	XLOC_070937	o	intronic	ENSSSCG00000027162-antisense; ENSSSCG00000029085-sense	no	no	N
TCONS_00075827	1	-	224550840-224551230,224793683-224793942	651	XLOC_070937	o	intronic	ENSSSCG00000027162-antisense; ENSSSCG00000029085-sense	no	no	N
TCONS_00075828	1	-	224579728-224579964,224846755-224848653	2136	XLOC_070938	o	intronic	ENSSSCG00000028884-antisense; ENSSSCG00000029085-sense	no	human and mouse	N
TCONS_00075841	1	-	224752899-224753292,224813760-224813778	413	XLOC_070946	x	intronic	ENSSSCG00000027162-antisense	no	human and mouse	N
TCONS_00075842	1	-	224766417-224766546,225026218-225026557	470	XLOC_070947	o	intronic	ENSSSCG00000025026-antisense; ENSSSCG00000027162-antisense	no	no	N
TCONS_00075845	1	-	224793377-224793647,225075211-225075263	324	XLOC_070949	o	intronic	ENSSSCG00000027162-antisense	no	no	N
TCONS_00075861	1	-	225015991-225016066,225040815-225041014	276	XLOC_070961	x	intronic	ENSSSCG00000025026-antisense	no	no	N
TCONS_00075862	1	-	225022253-225022322,225120006-225120170	235	XLOC_070962	o	intronic	ENSSSCG00000025026-antisense; ENSSSCG00000027736-antisense	mouse	no	N
TCONS_00075865	1	-	225026032-225026216,225185418-225185461	229	XLOC_070965	o	intronic	ENSSSCG00000025026-antisense; ENSSSCG00000026980-antisense; ENSSSCG00000028014-antisense	no	no	N
TCONS_00075867	1	-	225046959-225047379,225153244-225153516	694	XLOC_070967	o	intronic	ENSSSCG00000026980-antisense	mouse	no	N
TCONS_00075878	1	-	225085112-225085137,225086557-225086790,225086952-225087236,225104208-225104309,225344238-225344312,225345454-225345759	1028	XLOC_070975	x	intronic	ENSSSCG00000027736-antisense; ENSSSCG00000028862-antisense; ENSSSCG00000030452-antisense	no	mouse	N
TCONS_00075882	1	-	225121813-225121846,225170823-225171219	431	XLOC_070975	x	intronic	ENSSSCG00000026980-antisense; ENSSSCG00000027736-antisense; ENSSSCG00000028014-antisense	no	human and mouse	N
TCONS_00075880	1	-	225112683-225113152,225177867-225177887	491	XLOC_070977	x	intronic	ENSSSCG00000026980-antisense; ENSSSCG00000027736-antisense; ENSSSCG00000028014-antisense	no	human and mouse	N
TCONS_00075885	1	-	225157504-225158143,225332776-225333123	988	XLOC_070980	x	intronic	ENSSSCG00000026980-antisense; ENSSSCG00000030452-antisense	no	human and mouse	N
TCONS_00075890	1	-	225200300-225200321,225364675-225365348	696	XLOC_070985	x	intronic	ENSSSCG00000028014-antisense; ENSSSCG00000028862-antisense; ENSSSCG00000030452-antisense	mouse	no	N
TCONS_00077996	1	-	242502056-242502270,242523603-242523736,242534391-242534435	394	XLOC_072971	x	intronic	ENSSSCG00000005216-antisense	human and mouse	mouse	N
TCONS_00081763	1	-	266665341-266665628,266667551-266667899,266670774-266670835	699	XLOC_076545	x	intronic	ENSSSCG00000005358-antisense	no	mouse	N
TCONS_00081817	1	-	267608581-267609367,267611845-267611919	862	XLOC_076595	x	intronic	ENSSSCG00000005366-antisense; ENSSSCG00000023010-sense	no	no	N
TCONS_00086260	1	-	302798484-302798770,302800641-302800786	433	XLOC_080657	x	intronic	ENSSSCG00000005645-sense; ENSSSCG00000005649-antisense	human	mouse	N
TCONS_00088764	10	+	2394432-2394639,2532624-2532695	280	XLOC_082931	o	intronic	ENSSSCG00000010802-sense	human and mouse	no	N
TCONS_00088765	10	+	2394432-2394639,2568052-2568176,2591844-2591867	357	XLOC_082931	o	intronic	ENSSSCG00000010802-sense	human and mouse	no	N
TCONS_00088766	10	+	2404927-2404992,2427338-2428478	1207	XLOC_082932	o	intronic	ENSSSCG00000010802-sense	human and mouse	human and mouse	N
TCONS_00089109	10	+	3295339-3295444,3319371-3320072	808	XLOC_083247	x	intronic	ENSSSCG00000010808-antisense	mouse	no	Y
TCONS_00090591	10	+	11731021-11731080,11745512-11745699,11753724-11753835	360	XLOC_084724	x	intronic	ENSSSCG00000010822-antisense	human and mouse	mouse	N
TCONS_00090600	10	+	11755922-11756047,11762167-11762481	441	XLOC_084733	x	intronic	ENSSSCG00000010822-antisense	human and mouse	no	N
TCONS_00092960	10	+	28489072-28489581,28604830-28604849	530	XLOC_086896	o	intronic	ENSSSCG00000010914-antisense; ENSSSCG00000030640-antisense	no	mouse	N
TCONS_00097273	10	+	50083917-50084021,50115835-50116152	423	XLOC_090930	x	intronic	ENSSSCG00000022953-antisense	mouse	no	N
TCONS_00097274	10	+	50083917-50084021,50115835-50115933,50142090-50142156	271	XLOC_090930	x	intronic	ENSSSCG00000022953-antisense	mouse	no	N
TCONS_00097275	10	+	50084775-50084806,50115833-50115933,50142090-50142156	200	XLOC_090930	x	intronic	ENSSSCG00000022953-antisense	no	no	N
TCONS_00098809	10	+	57546590-57546614,57554665-57555146	507	XLOC_092366	x	intronic	ENSSSCG00000011077-antisense	mouse	no	N
TCONS_00100484	10	+	66332535-66332962,66365146-66365849	1132	XLOC_093942	x	intronic	ENSSSCG00000011121-antisense	human and mouse	no	Y
TCONS_00105929	10	-	16876398-16876494,16879966-16880067,16880593-16880673	280	XLOC_099146	x	intronic	ENSSSCG00000010860-antisense	human and mouse	no	N
TCONS_00109100	10	-	37356185-37357200,37361734-37361852	1135	XLOC_101959	x	intronic	ENSSSCG00000010992-antisense	human and mouse	mouse	N
TCONS_00113031	10	-	62810487-62810710,63004427-63004501	299	XLOC_105613	o	intronic	ENSSSCG00000011103-sense	mouse	no	N
TCONS_00114287	10	-	69832434-69832929,69836329-69836350	518	XLOC_106832	x	intronic	ENSSSCG00000011129-antisense	human and mouse	mouse	N
TCONS_00114383	10	-	70583411-70583725,70586829-70586879	366	XLOC_106925	x	intronic	ENSSSCG00000011131-antisense	human and mouse	no	N
TCONS_00114705	10	-	71748019-71748235,72010000-72010130	348	XLOC_107216	o	intronic	ENSSSCG00000025277-antisense; ENSSSCG00000028982-antisense	no	mouse	N
TCONS_00116915	11	+	5310004-5310525,5406622-5408890,5415090-5415181	2883	XLOC_109278	x	intronic	ENSSSCG00000009320-antisense	human and mouse	mouse	Y
TCONS_00126944	11	+	70621192-70622625,70817403-70817445	1477	XLOC_118926	o	intronic	ENSSSCG00000009496-sense; ENSSSCG00000009498-sense	no	no	N
TCONS_00126946	11	+	70650899-70651342,70842469-70842521	497	XLOC_118928	o	intronic	ENSSSCG00000009498-sense	no	no	N
TCONS_00126947	11	+	70654232-70654519,70846323-70846338	304	XLOC_118929	o	intronic	ENSSSCG00000009498-sense	no	no	N
TCONS_00126983	11	+	71170164-71170338,71384026-71384075	225	XLOC_118961	o	intronic	ENSSSCG00000009497-sense	no	no	N
TCONS_00126984	11	+	71179347-71179392,71394289-71394706	464	XLOC_118962	o	intronic	ENSSSCG00000009497-sense	no	mouse	N
TCONS_00128084	11	+	74650279-74650470,74713175-74713239	257	XLOC_120033	o	intronic	ENSSSCG00000009511-antisense; ENSSSCG00000026863-sense	mouse	no	N
TCONS_00128135	11	+	75461585-75461635,75608973-75609599	678	XLOC_120083	o	intronic	ENSSSCG00000009516-sense	no	mouse	N
TCONS_00128761	11	+	78452526-78452643,78454972-78455155,78517715-78517825,78532308-78532396,78532703-78533378	1178	XLOC_120674	x	intronic	ENSSSCG00000009532-antisense	no	mouse	N
TCONS_00128762	11	+	78454638-78455155,78532308-78532396,78532703-78533378	1283	XLOC_120674	x	intronic	ENSSSCG00000009532-antisense	no	mouse	N
TCONS_00130360	11	-	108429-108782,155148-155617	824	XLOC_122194	o	intronic	ENSSSCG00000025308-antisense	no	no	Y
TCONS_00131456	11	-	6148629-6149253,6150430-6150529,6159653-6159972	1045	XLOC_123199	x	intronic	ENSSSCG00000009323-antisense	human and mouse	no	N
TCONS_00134000	11	-	19445932-19446129,19481074-19481145,19496665-19496863	469	XLOC_125553	x	intronic	ENSSSCG00000009399-antisense	no	mouse	N
TCONS_00134440	11	-	20989014-20989405,20999886-20999955	462	XLOC_125984	x	intronic	ENSSSCG00000009407-antisense	mouse	no	N
TCONS_00134821	11	-	24475558-24475603,24493096-24493436	387	XLOC_126321	x	intronic	ENSSSCG00000021818-antisense	mouse	no	N
TCONS_00141282	11	-	71202089-71202328,71416947-71417002	296	XLOC_132637	o	intronic	ENSSSCG00000009497-antisense; ENSSSCG00000026284-antisense	no	no	N
TCONS_00141515	11	-	73588472-73588887,73593108-73593662	971	XLOC_132848	x	intronic	ENSSSCG00000009505-antisense	human and mouse	no	N
TCONS_00141774	11	-	75401540-75401726,75411683-75411729	234	XLOC_133089	x	intronic	ENSSSCG00000009516-antisense	human and mouse	mouse	N
TCONS_00144406	12	+	42481-43303,46574-46607	857	XLOC_135589	x	intronic	ENSSSCG00000028156-antisense	mouse	no	N
TCONS_00144454	12	+	292096-292740,295246-295274	674	XLOC_135609	o	intronic	ENSSSCG00000017136-sense	human and mouse	mouse	N
TCONS_00146750	12	+	13588224-13588466,13623473-13623887	658	XLOC_137645	o	intronic	ENSSSCG00000017268-sense	no	human and mouse	N
TCONS_00150131	12	+	38983707-38984241,39106865-39107179	850	XLOC_140379	x	intronic	ENSSSCG00000017676-antisense	mouse	no	Y
TCONS_00153662	12	+	56088423-56088484,56307852-56308348	559	XLOC_143489	o	intronic	ENSSSCG00000017986-sense; ENSSSCG00000024527-sense	no	no	N
TCONS_00153663	12	+	56092870-56093414,56312639-56312753	660	XLOC_143490	o	intronic	ENSSSCG00000017986-sense; ENSSSCG00000024527-sense	no	mouse	N
TCONS_00153669	12	+	56300534-56302091,56305284-56306223	2498	XLOC_143495	x	intronic	ENSSSCG00000017986-sense	no	mouse	N
TCONS_00154580	12	+	61071886-61072083,61251129-61251268	338	XLOC_144360	o	intronic	ENSSSCG00000018023-sense; ENSSSCG00000018025-sense	no	no	Y
TCONS_00155581	12	-	4818716-4819420,4827054-4827155	807	XLOC_145189	o	intronic	ENSSSCG00000028604-sense	human and mouse	mouse	N
TCONS_00157625	12	-	18524523-18525512,18525858-18525894	1027	XLOC_146952	o	intronic	ENSSSCG00000017337-sense	mouse	mouse	N
TCONS_00158512	12	-	24172755-24172819,24175684-24175839,24181202-24181563	583	XLOC_147638	x	intronic	ENSSSCG00000017527-antisense	no	no	N
TCONS_00158682	12	-	25004725-25005204,25005640-25005824	665	XLOC_147789	x	intronic	ENSSSCG00000017543-antisense	mouse	mouse	Y
TCONS_00158692	12	-	25094313-25094340,25103778-25104069	320	XLOC_147799	x	intronic	ENSSSCG00000025638-antisense	mouse	no	N
TCONS_00158735	12	-	25365072-25365168,25369803-25369983	278	XLOC_147830	x	intronic	ENSSSCG00000027677-antisense	mouse	mouse	N
TCONS_00159601	12	-	31626636-31626660,31684680-31685066	412	XLOC_148618	x	intronic	ENSSSCG00000017601-antisense	mouse	no	Y
TCONS_00161375	12	-	44118701-44118939,44123805-44124069,44125545-44125660,44131829-44131938	730	XLOC_150224	x	intronic	ENSSSCG00000017728-antisense	human and mouse	no	N
TCONS_00161669	12	-	45966805-45967004,45971645-45971859	415	XLOC_150457	x	intronic	ENSSSCG00000017753-antisense	mouse	no	N
TCONS_00163054	12	-	55265084-55265249,55271534-55271753	386	XLOC_151517	x	intronic	ENSSSCG00000017953-antisense	no	no	N
TCONS_00163214	12	-	56201600-56201633,56398873-56399065	227	XLOC_151619	o	intronic	ENSSSCG00000017987-sense	no	human and mouse	N
TCONS_00164118	12	-	61107632-61107686,61398061-61398439	434	XLOC_152463	x	intronic	ENSSSCG00000030136-antisense	no	no	Y
TCONS_00165174	13	+	2619422-2619893,2641855-2641955,2642636-2642829	767	XLOC_153426	x	intronic	ENSSSCG00000028911-antisense	human and mouse	no	N
TCONS_00165486	13	+	4378748-4378781,4438972-4439140	203	XLOC_153706	o	intronic	ENSSSCG00000029811-sense	human and mouse	mouse	N
TCONS_00167937	13	+	20449675-20449862,20450651-20450731,20466702-20466941	509	XLOC_156085	x	intronic	ENSSSCG00000022618-antisense	no	no	N
TCONS_00167938	13	+	20449675-20449862,20450651-20450731,20472269-20472332	333	XLOC_156085	x	intronic	ENSSSCG00000022618-antisense	no	no	N
TCONS_00168654	13	+	24307149-24307564,24528418-24528689	688	XLOC_156746	o	intronic	ENSSSCG00000011245-sense; ENSSSCG00000029974-sense	no	no	N
TCONS_00169296	13	+	28887976-28888162,28896867-28896896	217	XLOC_157267	x	intronic	ENSSSCG00000011291-antisense	human	no	N
TCONS_00171270	13	+	40829783-40829818,40832147-40832256,40876342-40878829	2634	XLOC_158942	x	intronic	ENSSSCG00000029852-antisense	human and mouse	human and mouse	N
TCONS_00171586	13	+	44219941-44219981,44294202-44294381,44315340-44315970	852	XLOC_159225	o	intronic	ENSSSCG00000011478-antisense	human and mouse	human and mouse	Y
TCONS_00172495	13	+	50687491-50687962,50980036-50980572	1009	XLOC_160103	o	intronic	ENSSSCG00000011496-antisense	human and mouse	mouse	Y
TCONS_00175736	13	+	73202798-73202835,73203608-73203927	358	XLOC_163228	x	intronic	ENSSSCG00000011555-antisense	mouse	mouse	N
TCONS_00176170	13	+	75516809-75516874,75580903-75581439	603	XLOC_163592	o	intronic	ENSSSCG00000011579-sense	mouse	no	N
TCONS_00177534	13	+	84723663-84723724,84726149-84726293,84733008-84733041	241	XLOC_164830	x	intronic	ENSSSCG00000011652-antisense	human and mouse	mouse	N
TCONS_00181448	13	+	105952332-105952515,106104080-106104104	209	XLOC_168565	o	intronic	ENSSSCG00000027556-sense	no	mouse	N
TCONS_00189145	13	+	146247823-146248062,146251609-146251704,146256865-146257162	634	XLOC_175804	x	intronic	ENSSSCG00000020935-antisense	no	no	N
TCONS_00201799	13	-	4018532-4018707,4037265-4037321	233	XLOC_187889	x	intronic	ENSSSCG00000030671-antisense	no	no	Y
TCONS_00205162	13	-	28774152-28774445,28776487-28776755,28792059-28792088	593	XLOC_191040	x	intronic	ENSSSCG00000027711-antisense	human	no	Y
TCONS_00206726	13	-	38089603-38089644,38102131-38102366	278	XLOC_192199	x	intronic	ENSSSCG00000011450-antisense	human and mouse	no	N
TCONS_00208647	13	-	49808438-49808479,49810615-49810970	398	XLOC_194008	x	intronic	ENSSSCG00000011490-antisense	human and mouse	no	N
TCONS_00213967	13	-	80074196-80074542,80077257-80077284	375	XLOC_199041	x	intronic	ENSSSCG00000024134-antisense	mouse	mouse	N
TCONS_00217864	13	-	102323505-102323756,102331450-102331487	290	XLOC_202705	x	intronic	ENSSSCG00000024205-antisense	human and mouse	no	N
TCONS_00219051	13	-	109309552-109310218,109317375-109317541	834	XLOC_203835	x	intronic	ENSSSCG00000022952-antisense	mouse	mouse	N
TCONS_00224646	13	-	144370133-144370207,144392075-144392189,144397728-144397902	365	XLOC_209117	x	intronic	ENSSSCG00000026753-antisense	human and mouse	no	N
TCONS_00224647	13	-	144373871-144374583,144392075-144392189,144397728-144397902	1003	XLOC_209117	x	intronic	ENSSSCG00000026753-antisense	human and mouse	mouse	N
TCONS_00225446	13	-	149946661-149946771,149947424-149947546,149959730-149959994	499	XLOC_209809	x	intronic	ENSSSCG00000011894-antisense	mouse	mouse	N
TCONS_00227199	13	-	160853682-160853936,161023603-161023674,161025390-161025776	714	XLOC_211443	o	intronic	ENSSSCG00000011943-sense	no	no	N
TCONS_00227200	13	-	160853682-160853936,161023603-161023674,161025762-161025813	379	XLOC_211443	o	intronic	ENSSSCG00000011943-sense	no	no	N
TCONS_00227447	13	-	162883263-162883618,162886136-162886219,162973004-162973061	498	XLOC_211680	x	intronic	ENSSSCG00000022486-antisense	no	no	N
TCONS_00235362	13	-	205974799-205975098,205977098-205977148,205978736-205978860	476	XLOC_219381	x	intronic	ENSSSCG00000029392-antisense	mouse	mouse	N
TCONS_00235606	13	-	207825697-207826002,207827106-207827230,207829613-207829686	505	XLOC_219582	x	intronic	ENSSSCG00000012046-antisense	human and mouse	no	N
TCONS_00239865	14	+	10987267-10987480,10990062-10990296,10993388-10993586	648	XLOC_223549	o	intronic	ENSSSCG00000009655-antisense; ENSSSCG00000022148-sense	human and mouse	no	N
TCONS_00242758	14	+	32517885-32518000,32519850-32520138	405	XLOC_226169	x	intronic	ENSSSCG00000009802-antisense	human and mouse	no	N
TCONS_00244289	14	+	42363097-42363300,42384443-42384616,42391023-42391209	565	XLOC_227534	x	intronic	ENSSSCG00000009889-antisense	no	no	Y
TCONS_00244292	14	+	42363121-42363300,42391023-42391209	367	XLOC_227534	x	intronic	ENSSSCG00000009889-antisense	no	no	N
TCONS_00246532	14	+	57511621-57511709,57582430-57582541	201	XLOC_229424	x	intronic	ENSSSCG00000010142-antisense	human and mouse	no	N
TCONS_00246695	14	+	59649572-59649852,59723812-59723905	375	XLOC_229569	o	intronic	ENSSSCG00000010151-sense	no	mouse	N
TCONS_00252766	14	+	95339664-95339726,95365247-95365477	294	XLOC_235259	x	intronic	ENSSSCG00000010368-antisense	human and mouse	no	N
TCONS_00254766	14	+	108068627-108068756,108078472-108078628,108084697-108085843	1434	XLOC_237183	x	intronic	ENSSSCG00000010433-antisense	mouse	mouse	N
TCONS_00254767	14	+	108068627-108068756,108084523-108084576,108084697-108085843	1331	XLOC_237183	x	intronic	ENSSSCG00000010433-antisense	mouse	mouse	N
TCONS_00254768	14	+	108068627-108068922,108078472-108078628,108084523-108084576,108084697-108085843	1654	XLOC_237183	x	intronic	ENSSSCG00000010433-antisense	mouse	mouse	N
TCONS_00255415	14	+	112040240-112040465,112145085-112145107	249	XLOC_237761	o	intronic	ENSSSCG00000010462-sense	human and mouse	no	N
TCONS_00255785	14	+	115860872-115860887,116114189-116114435,116206351-116206369	282	XLOC_238077	o	intronic	ENSSSCG00000010487-sense; ENSSSCG00000010488-sense	no	no	N
TCONS_00255786	14	+	115861728-115861915,116114855-116114877	211	XLOC_238078	o	intronic	ENSSSCG00000010487-sense	no	no	N
TCONS_00255792	14	+	115924762-115924964,116221966-116222044	282	XLOC_238083	o	intronic	ENSSSCG00000010488-sense; ENSSSCG00000024537-sense	no	no	N
TCONS_00255794	14	+	115947060-115947276,116142520-116142555	253	XLOC_238085	o	intronic	ENSSSCG00000010487-sense	mouse	no	N
TCONS_00255795	14	+	115947060-115947276,116235970-116236005	253	XLOC_238085	o	intronic	ENSSSCG00000010488-sense	no	no	N
TCONS_00255823	14	+	116128797-116128878,116222099-116222489	473	XLOC_238112	o	intronic	ENSSSCG00000010487-sense; ENSSSCG00000010488-sense	no	no	N
TCONS_00255824	14	+	116129145-116129424,116222642-116222676	315	XLOC_238113	o	intronic	ENSSSCG00000010487-sense; ENSSSCG00000010488-sense	no	no	N
TCONS_00260821	14	+	152399321-152399554,152480044-152480070	261	XLOC_242632	o	intronic	ENSSSCG00000010764-sense	human and mouse	no	N
TCONS_00261440	14	-	4311229-4311365,4311872-4311975,4313468-4313774,4324233-4324587	903	XLOC_243161	x	intronic	ENSSSCG00000028694-antisense	human and mouse	mouse	N
TCONS_00262446	14	-	15079322-15079510,15080007-15080079	262	XLOC_244059	o	intronic	ENSSSCG00000009685-sense	human	no	N
TCONS_00264066	14	-	21827029-21827251,21828997-21829023	250	XLOC_245633	x	intronic	ENSSSCG00000009716-antisense	human and mouse	mouse	N
TCONS_00264499	14	-	25624877-25624899,25714871-25715131	284	XLOC_246018	o	intronic	ENSSSCG00000009745-sense	human	mouse	N
TCONS_00265525	14	-	31324577-31324675,31326673-31326831	258	XLOC_246996	x	intronic	ENSSSCG00000009775-antisense	human and mouse	no	N
TCONS_00266379	14	-	36783200-36783381,36784462-36784590	311	XLOC_247691	x	intronic	ENSSSCG00000009853-antisense	no	human and mouse	N
TCONS_00267724	14	-	48363432-48363644,48435966-48435994	242	XLOC_248881	o	intronic	ENSSSCG00000009968-sense	mouse	mouse	N
TCONS_00268224	14	-	52135430-52135906,52230175-52230200	503	XLOC_249277	o	intronic	ENSSSCG00000010036-antisense	no	no	N
TCONS_00268361	14	-	52919313-52919794,52924779-52925641	1345	XLOC_249397	x	intronic	ENSSSCG00000010054-antisense	human and mouse	mouse	N
TCONS_00268363	14	-	52926252-52926514,52927990-52928063,52960215-52960341,52974741-52974844	568	XLOC_249399	x	intronic	ENSSSCG00000010054-antisense	human	human and mouse	N
TCONS_00268364	14	-	52929369-52929565,52960215-52960341,52974741-52974844	428	XLOC_249399	x	intronic	ENSSSCG00000010054-antisense	human	mouse	N
TCONS_00268409	14	-	53103648-53104108,53113422-53113528	568	XLOC_249436	x	intronic	ENSSSCG00000010055-antisense	human and mouse	no	N
TCONS_00268490	14	-	53653061-53653131,53657910-53659251	1413	XLOC_249493	x	intronic	ENSSSCG00000030379-antisense	human and mouse	human and mouse	N
TCONS_00274934	14	-	93611787-93612285,93612414-93612508,93617826-93618029	798	XLOC_255439	x	intronic	ENSSSCG00000021303-antisense	no	mouse	N
TCONS_00275251	14	-	94913295-94913300,94918102-94918731	636	XLOC_255747	x	intronic	ENSSSCG00000010359-antisense	human and mouse	no	N
TCONS_00275405	14	-	95849544-95849589,96082266-96082535	316	XLOC_255876	o	intronic	ENSSSCG00000010371-sense	no	no	N
TCONS_00277361	14	-	105565212-105566554,105632115-105632141	1370	XLOC_257731	x	intronic	ENSSSCG00000010427-antisense	no	mouse	N
TCONS_00279167	14	-	116329723-116330100,116331768-116331846,116368872-116369132	718	XLOC_259433	o	intronic	ENSSSCG00000026798-antisense	no	no	N
TCONS_00280072	14	-	121563336-121563980,121573608-121574599	1637	XLOC_260249	x	intronic	ENSSSCG00000010556-antisense	human and mouse	mouse	Y
TCONS_00285293	15	+	1891658-1891915,1937896-1937958	321	XLOC_265086	o	intronic	ENSSSCG00000028646-sense	mouse	mouse	N
TCONS_00287487	15	+	15351472-15351578,15497567-15497750,15498480-15499381	1193	XLOC_267230	x	intronic	ENSSSCG00000015683-antisense	human	mouse	Y
TCONS_00288902	15	+	21912842-21912890,22022562-22022905	393	XLOC_268604	o	intronic	ENSSSCG00000023479-sense	no	mouse	N
TCONS_00289784	15	+	26973519-26973578,26975878-26976122	305	XLOC_269459	x	intronic	ENSSSCG00000015714-antisense	mouse	no	Y
TCONS_00289785	15	+	26973531-26973578,26975875-26976122	296	XLOC_269459	x	intronic	ENSSSCG00000015714-antisense	mouse	no	Y
TCONS_00293909	15	+	52969963-52970340,53047791-53047911	499	XLOC_273423	o	intronic	ENSSSCG00000025322-antisense	mouse	mouse	N
TCONS_00294086	15	+	53799045-53799214,53800053-53800115	233	XLOC_273590	x	intronic	ENSSSCG00000015802-antisense	mouse	no	N
TCONS_00294629	15	+	57405113-57405372,57437425-57437458	294	XLOC_274075	x	intronic	ENSSSCG00000015830-antisense	mouse	no	N
TCONS_00302505	15	+	112375831-112375866,112392053-112392708	692	XLOC_281416	x	intronic	ENSSSCG00000016074-antisense	human and mouse	human and mouse	N
TCONS_00302506	15	+	112384574-112384640,112392053-112392708	723	XLOC_281416	x	intronic	ENSSSCG00000016074-antisense	human and mouse	human and mouse	N
TCONS_00304276	15	+	124443636-124446341,124546972-124547043	2778	XLOC_282992	o	intronic	ENSSSCG00000016152-sense	human and mouse	human and mouse	Y
TCONS_00304295	15	+	124854988-124855078,124868013-124868090,124904924-124904986,124923121-124923155	267	XLOC_283011	x	intronic	ENSSSCG00000016157-antisense	no	no	Y
TCONS_00304296	15	+	124855037-124855078,124868013-124868090,124904924-124904986,124905585-124906034	633	XLOC_283011	x	intronic	ENSSSCG00000016157-antisense	human and mouse	no	Y
TCONS_00307659	15	+	146921043-146921075,146988326-146988496	204	XLOC_286179	o	intronic	ENSSSCG00000016289-sense	mouse	no	N
TCONS_00313101	15	-	26810665-26810822,26819087-26819160	232	XLOC_291317	x	intronic	ENSSSCG00000015712-antisense	mouse	no	N
TCONS_00313377	15	-	29619671-29619860,29656696-29656771	266	XLOC_291580	x	intronic	ENSSSCG00000030984-antisense	no	no	Y
TCONS_00320584	15	-	79770047-79770316,79810838-79810865	298	XLOC_298409	o	intronic	ENSSSCG00000015902-sense	human and mouse	mouse	N
TCONS_00320703	15	-	81089774-81089938,81369920-81370168	414	XLOC_298508	o	intronic	ENSSSCG00000015913-sense	no	mouse	N
TCONS_00321672	15	-	88645778-88645985,88647848-88648013,88649510-88649602,88650735-88650795	528	XLOC_299408	x	intronic	ENSSSCG00000015960-antisense	human and mouse	no	N
TCONS_00321995	15	-	89611276-89611626,89678265-89678524	611	XLOC_299722	o	intronic	ENSSSCG00000015965-sense	mouse	no	N
TCONS_00325081	15	-	106501823-106502041,106503839-106503878	259	XLOC_302630	o	intronic	ENSSSCG00000016053-sense	human and mouse	no	N
TCONS_00326630	15	-	115492659-115493036,115495010-115495041	410	XLOC_304092	x	intronic	ENSSSCG00000029606-antisense	human and mouse	no	N
TCONS_00327155	15	-	120918666-120918856,120923468-120923525	249	XLOC_304542	o	intronic	ENSSSCG00000016125-sense	human and mouse	mouse	N
TCONS_00329069	15	-	133031959-133032148,133032504-133032538	225	XLOC_306344	o	intronic	ENSSSCG00000027669-sense	no	no	N
TCONS_00329318	15	-	134438068-134438090,134559137-134559428	315	XLOC_306531	o	intronic	ENSSSCG00000027541-sense	no	no	N
TCONS_00330769	15	-	146972709-146973408,147039704-147040058,147041511-147042173	1718	XLOC_307875	x	intronic	ENSSSCG00000016289-antisense	mouse	no	Y
TCONS_00335396	16	+	22217246-22217676,22512045-22512054	441	XLOC_312311	o	intronic	ENSSSCG00000016831-sense; ENSSSCG00000016835-sense	human and mouse	no	N
TCONS_00335420	16	+	22574551-22574620,22583782-22583885,22693185-22693232	222	XLOC_312323	x	intronic	ENSSSCG00000016838-antisense	human and mouse	no	Y
TCONS_00336069	16	+	27461819-27462023,27602624-27602681	263	XLOC_312937	x	intronic	ENSSSCG00000016862-antisense	human	no	N
TCONS_00337386	16	+	34047213-34047246,34087458-34087690	267	XLOC_314212	o	intronic	ENSSSCG00000016885-sense	no	no	N
TCONS_00337676	16	+	36566385-36566413,36570333-36570571	268	XLOC_314479	x	intronic	ENSSSCG00000016907-antisense	human and mouse	no	N
TCONS_00344701	16	+	77980237-77980307,77985156-77985324	240	XLOC_321152	x	intronic	ENSSSCG00000017087-antisense	human and mouse	mouse	N
TCONS_00345393	16	+	80653803-80654167,80855808-80856013	571	XLOC_321820	o	intronic	ENSSSCG00000027191-sense	no	no	N
TCONS_00345406	16	+	80720583-80720623,80888459-80888689	272	XLOC_321833	o	intronic	ENSSSCG00000027191-sense	mouse	mouse	N
TCONS_00348905	16	-	18197034-18197431,18367784-18368022	637	XLOC_325255	x	intronic	ENSSSCG00000016806-antisense	human and mouse	no	N
TCONS_00348913	16	-	18237992-18238066,18367784-18368022	314	XLOC_325255	x	intronic	ENSSSCG00000016806-antisense	human and mouse	no	N
TCONS_00352433	16	-	37286167-37286697,37316768-37316830	594	XLOC_328571	x	intronic	ENSSSCG00000016917-antisense	no	no	N
TCONS_00352434	16	-	37286167-37286697,37297544-37297630,37316768-37316856	707	XLOC_328571	x	intronic	ENSSSCG00000016917-antisense	no	no	N
TCONS_00354692	16	-	52597022-52597050,52609789-52609836,52616387-52616473,52689880-52690270	555	XLOC_330695	x	intronic	ENSSSCG00000016975-antisense	human and mouse	mouse	N
TCONS_00357880	16	-	68548181-68548322,68553152-68553651	642	XLOC_333712	x	intronic	ENSSSCG00000017035-antisense	human and mouse	mouse	N
TCONS_00359919	16	-	77359406-77359447,77386311-77386472,77413058-77413096	243	XLOC_335688	x	intronic	ENSSSCG00000017078-antisense	human and mouse	no	N
TCONS_00360049	16	-	77921398-77921780,77922377-77922662,77935165-77935431	936	XLOC_335805	x	intronic	ENSSSCG00000005521-antisense	human and mouse	mouse	N
TCONS_00367917	17	+	42112814-42112869,42113365-42113614,42114669-42114821	459	XLOC_343213	x	intronic	ENSSSCG00000029626-antisense	human and mouse	no	N
TCONS_00369604	17	+	53734280-53734387,53734713-53734867	263	XLOC_344688	o	intronic	ENSSSCG00000007431-sense	human and mouse	mouse	N
TCONS_00370369	17	+	59124174-59124417,59125414-59125464,59132415-59132466	347	XLOC_345363	o	intronic	ENSSSCG00000030808-sense	human and mouse	no	N
TCONS_00371566	17	+	65645426-65645511,65647910-65648078	255	XLOC_346509	x	intronic	ENSSSCG00000007511-antisense	human and mouse	mouse	N
TCONS_00372209	17	+	68378677-68379202,68381626-68381852	753	XLOC_347075	x	intronic	ENSSSCG00000007537-antisense	human and mouse	no	N
TCONS_00374947	17	-	15967408-15967451,15975610-15975765,15976166-15976221	256	XLOC_349652	x	intronic	ENSSSCG00000007048-antisense	mouse	no	Y
TCONS_00377419	17	-	36365777-36366044,36368393-36368513,36369031-36369394	753	XLOC_351981	x	intronic	ENSSSCG00000021401-antisense	no	no	N
TCONS_00380299	17	-	57003971-57004264,57013780-57013863	378	XLOC_354490	x	intronic	ENSSSCG00000007460-antisense	human and mouse	no	N
TCONS_00380330	17	-	57336406-57336630,57341325-57341600	501	XLOC_354514	x	intronic	ENSSSCG00000007461-antisense	human and mouse	no	N
TCONS_00380857	17	-	60728439-60729517,60737866-60738637	1851	XLOC_354969	x	intronic	ENSSSCG00000007482-antisense	no	human and mouse	N
TCONS_00382069	18	+	315472-315599,361364-361453,365555-365712,368729-369190	838	XLOC_356079	x	intronic	ENSSSCG00000027174-antisense	no	no	N
TCONS_00383130	18	+	6634414-6634803,6636208-6636385	568	XLOC_357048	x	intronic	ENSSSCG00000027196-antisense	no	mouse	N
TCONS_00383528	18	+	8470646-8470687,8491217-8493482	2308	XLOC_357410	x	intronic	ENSSSCG00000016489-antisense	human and mouse	human and mouse	N
TCONS_00383638	18	+	9660872-9660906,9683724-9684001	313	XLOC_357505	x	intronic	ENSSSCG00000016496-antisense	human and mouse	no	N
TCONS_00388368	18	+	45520439-45520952,45552940-45553011	586	XLOC_361900	x	intronic	ENSSSCG00000016668-sense	mouse	mouse	N
TCONS_00388605	18	+	47405263-47405298,47408552-47408815	300	XLOC_362115	x	intronic	ENSSSCG00000016685-antisense	human and mouse	no	N
TCONS_00390500	18	+	59903985-59904011,59910892-59911126	262	XLOC_363872	x	intronic	ENSSSCG00000029741-antisense	mouse	no	Y
TCONS_00391242	18	-	2669626-2670004,2671056-2671119	443	XLOC_364534	x	intronic	ENSSSCG00000016416-antisense	human and mouse	no	Y
TCONS_00393252	18	-	12974733-12974815,12980592-12980710,13008354-13008375	224	XLOC_366386	x	intronic	ENSSSCG00000016522-antisense	human and mouse	no	N
TCONS_00393253	18	-	12974733-12974815,12980592-12980710,13015306-13015406,13040101-13040291	494	XLOC_366386	x	intronic	ENSSSCG00000016522-antisense	human and mouse	no	N
TCONS_00393855	18	-	15977851-15978289,16085574-16085644	510	XLOC_366948	o	intronic	ENSSSCG00000016542-sense; ENSSSCG00000016543-sense	mouse	no	N
TCONS_00394246	18	-	19613500-19613769,19641180-19641748	839	XLOC_367315	x	intronic	ENSSSCG00000027131-antisense	no	mouse	Y
TCONS_00398308	18	-	46630738-46630849,46633662-46635085	1536	XLOC_371138	o	intronic	ENSSSCG00000016674-sense	human and mouse	human and mouse	N
TCONS_00399725	18	-	56037820-56037883,56103653-56104053	465	XLOC_372440	o	intronic	ENSSSCG00000016756-sense	human	no	N
TCONS_00402145	2	+	6286909-6286955,6290895-6291210	363	XLOC_374609	x	intronic	ENSSSCG00000013012-antisense; ENSSSCG00000013013-antisense	human and mouse	no	Y
TCONS_00403107	2	+	11892587-11893250,11914351-11914701	1015	XLOC_375372	x	intronic	ENSSSCG00000027783-antisense	human and mouse	mouse	N
TCONS_00404141	2	+	19876794-19876843,19877858-19878788	981	XLOC_376264	x	intronic	ENSSSCG00000013282-antisense	human and mouse	mouse	Y
TCONS_00406377	2	+	29752768-29752947,29784585-29784994	590	XLOC_378465	x	intronic	ENSSSCG00000024791-antisense	no	no	N
TCONS_00406381	2	+	29766588-29766602,29784585-29784994	425	XLOC_378465	x	intronic	ENSSSCG00000024791-antisense	no	no	N
TCONS_00407970	2	+	37666847-37667037,37669645-37669698,37671933-37672012,37681720-37681780,37732705-37732750,37733845-37733872	460	XLOC_380000	x	intronic	ENSSSCG00000013341-antisense	no	no	N
TCONS_00407971	2	+	37666847-37667037,37669645-37669698,37671933-37672036,37732705-37732750,37733845-37733872	423	XLOC_380000	x	intronic	ENSSSCG00000013341-antisense	no	no	N
TCONS_00407972	2	+	37666847-37667037,37669645-37669698,37671933-37672036,37733845-37733872	377	XLOC_380000	x	intronic	ENSSSCG00000013341-antisense	no	no	N
TCONS_00409000	2	+	45689547-45689695,45821787-45821842	205	XLOC_380925	o	intronic	ENSSSCG00000023065-sense	no	no	N
TCONS_00410555	2	+	59025743-59025983,59037502-59037962	702	XLOC_382330	x	intronic	ENSSSCG00000013905-antisense	mouse	mouse	Y
TCONS_00410640	2	+	59457794-59457832,59464598-59465134	576	XLOC_382382	x	intronic	ENSSSCG00000013889-antisense	human and mouse	mouse	N
TCONS_00412124	2	+	70476932-70477136,70483256-70483570	520	XLOC_383540	x	intronic	ENSSSCG00000013617-antisense	mouse	no	N
TCONS_00412639	2	+	73217524-73218237,73221385-73221418	748	XLOC_383942	x	intronic	ENSSSCG00000013542-antisense	human and mouse	no	N
TCONS_00413919	2	+	80561562-80562700,80564751-80564773	1162	XLOC_384904	x	intronic	ENSSSCG00000014023-antisense	human and mouse	no	N
TCONS_00414639	2	+	83497489-83497729,83537277-83537344	309	XLOC_385536	x	intronic	ENSSSCG00000029096-antisense	human and mouse	no	N
TCONS_00415914	2	+	91830317-91830556,91899748-91899810,91905526-91905754	532	XLOC_386701	x	intronic	ENSSSCG00000014131-antisense	human and mouse	no	N
TCONS_00418384	2	+	106373898-106374337,106374580-106374938,106376157-106376229,106412966-106412993	900	XLOC_389061	x	intronic	ENSSSCG00000014168-antisense	human and mouse	mouse	Y
TCONS_00418724	2	+	107397542-107397565,107445494-107445681	212	XLOC_389373	o	intronic	ENSSSCG00000014173-sense	human and mouse	mouse	N
TCONS_00418747	2	+	107538477-107538624,107539122-107539236,107551369-107551423	318	XLOC_389392	x	intronic	ENSSSCG00000023396-antisense	human and mouse	no	N
TCONS_00425693	2	+	142267027-142267060,142278940-142279557	652	XLOC_395990	x	intronic	ENSSSCG00000014302-antisense	human and mouse	human and mouse	N
TCONS_00426034	2	+	144005988-144006122,144135134-144135237,144138538-144138557	259	XLOC_396276	x	intronic	ENSSSCG00000014318-antisense	human and mouse	no	N
TCONS_00426974	2	+	148264744-148264828,148265806-148265904,148275134-148275998	1049	XLOC_397128	o	intronic	ENSSSCG00000014368-antisense	human and mouse	no	Y
TCONS_00427635	2	+	151066379-151066415,151066550-151066630,151080148-151080293,151083328-151083579,151083899-151083945	563	XLOC_397721	x	intronic	ENSSSCG00000014401-antisense	human and mouse	no	N
TCONS_00428529	2	+	157009640-157009851,157026482-157026587,157035423-157035843	739	XLOC_398583	x	intronic	ENSSSCG00000023279-antisense	mouse	no	N
TCONS_00428714	2	+	157937463-157937992,157938359-157938416,157938513-157938526	602	XLOC_398738	x	intronic	ENSSSCG00000014442-antisense	human and mouse	human and mouse	N
TCONS_00429383	2	-	1054743-1054772,1069421-1069668	278	XLOC_399299	x	intronic	ENSSSCG00000022736-antisense	human and mouse	mouse	N
TCONS_00429905	2	-	5375799-5376235,5380872-5380923	489	XLOC_399697	x	intronic	ENSSSCG00000028015-antisense	human and mouse	mouse	N
TCONS_00430237	2	-	6999428-6999609,7001068-7001126	241	XLOC_399924	x	intronic	ENSSSCG00000013042-antisense; ENSSSCG00000021620-sense	no	mouse	N
TCONS_00433914	2	-	28828452-28828685,28847532-28847587	290	XLOC_403260	x	intronic	ENSSSCG00000013301-antisense	human and mouse	no	N
TCONS_00434440	2	-	30985838-30986008,30988154-30988296	314	XLOC_403733	x	intronic	ENSSSCG00000024950-antisense	human and mouse	mouse	Y
TCONS_00434952	2	-	35609130-35609694,35613015-35613098,35613372-35613511,35618666-35618782,35618879-35618917	945	XLOC_404223	x	intronic	ENSSSCG00000013335-antisense	human and mouse	no	N
TCONS_00434955	2	-	35648138-35648270,35700006-35700107,35700492-35700683	427	XLOC_404226	x	intronic	ENSSSCG00000013336-antisense	human and mouse	mouse	N
TCONS_00434956	2	-	35648138-35648270,35700061-35700107,35700492-35700683	372	XLOC_404226	x	intronic	ENSSSCG00000013336-antisense	human and mouse	mouse	N
TCONS_00436716	2	-	44795202-44795369,44797193-44797245	221	XLOC_405928	x	intronic	ENSSSCG00000013378-antisense	human and mouse	no	N
TCONS_00439491	2	-	65453446-65453514,65457674-65458218	614	XLOC_408434	x	intronic	ENSSSCG00000013764-antisense	human and mouse	mouse	N
TCONS_00440669	2	-	72475286-72475527,72479521-72479569	291	XLOC_409338	x	intronic	ENSSSCG00000026402-antisense	human	no	N
TCONS_00441284	2	-	77260926-77261789,77278186-77278792	1471	XLOC_409821	x	intronic	ENSSSCG00000013444-antisense	mouse	human and mouse	N
TCONS_00443505	2	-	93778953-93779195,93786199-93786336	381	XLOC_411740	x	intronic	ENSSSCG00000014136-antisense	human and mouse	mouse	Y
TCONS_00446122	2	-	107118157-107118197,107120629-107120852	265	XLOC_414255	x	intronic	ENSSSCG00000014170-antisense	human and mouse	mouse	N
TCONS_00451539	2	-	135843785-135844241,135877352-135877449,135877651-135877689	594	XLOC_419493	x	intronic	ENSSSCG00000014252-antisense	human and mouse	no	N
TCONS_00452982	2	-	142562532-142562656,142573411-142573648	363	XLOC_420832	x	intronic	ENSSSCG00000014304-antisense	human	no	Y
TCONS_00454149	2	-	149439747-149439894,149444519-149444755	385	XLOC_421856	o	intronic	ENSSSCG00000014387-sense	human and mouse	no	N
TCONS_00455670	2	-	157290600-157290884,157292473-157292724	537	XLOC_423277	x	intronic	ENSSSCG00000014433-antisense	human and mouse	no	N
TCONS_00455672	2	-	157294664-157294962,157297045-157297138,157297237-157297627	784	XLOC_423279	x	intronic	ENSSSCG00000014433-antisense	human and mouse	no	N
TCONS_00455803	2	-	157952151-157952182,157953289-157953524	268	XLOC_423381	o	intronic	ENSSSCG00000014442-sense	mouse	no	N
TCONS_00455816	2	-	158314543-158314662,158315983-158316098	236	XLOC_423389	x	intronic	ENSSSCG00000014447-antisense	human and mouse	no	Y
TCONS_00457195	3	+	285723-285921,322393-322435	242	XLOC_424721	o	intronic	ENSSSCG00000007543-sense	human	no	N
TCONS_00458932	3	+	11587565-11587614,11592659-11594112	1504	XLOC_426200	x	intronic	ENSSSCG00000028635-antisense	mouse	mouse	N
TCONS_00462956	3	+	38722233-38722272,38725040-38725212	213	XLOC_429896	x	intronic	ENSSSCG00000007935-antisense	human and mouse	no	N
TCONS_00463795	3	+	43573045-43573368,43846149-43846178	354	XLOC_430488	o	intronic	ENSSSCG00000008076-antisense; ENSSSCG00000027166-sense; ENSSSCG00000030204-antisense	no	no	N
TCONS_00463987	3	+	44721902-44722152,44801699-44801822	375	XLOC_430666	o	intronic	ENSSSCG00000008083-sense; ENSSSCG00000021704-sense	no	no	N
TCONS_00464161	3	+	46344972-46346408,46411623-46411641	1456	XLOC_430813	o	intronic	ENSSSCG00000008103-antisense	mouse	human and mouse	N
TCONS_00464555	3	+	48185765-48186309,48226939-48227334	941	XLOC_431184	o	intronic	ENSSSCG00000008115-sense	no	human and mouse	N
TCONS_00468571	3	+	75913228-75913570,75917824-75917887	407	XLOC_434805	x	intronic	ENSSSCG00000008334-antisense	human and mouse	mouse	N
TCONS_00468701	3	+	77290693-77290811,77293349-77293458,77317057-77317100,77317629-77317682	327	XLOC_434965	x	intronic	ENSSSCG00000008346-antisense	human and mouse	mouse	N
TCONS_00469377	3	+	81325816-81326044,81379418-81379559,81431023-81433987	3336	XLOC_435615	x	intronic	ENSSSCG00000030005-antisense	human and mouse	human and mouse	Y
TCONS_00472979	3	+	101826134-101826161,101827871-101827955,101836311-101836495	298	XLOC_439035	x	intronic	ENSSSCG00000024624-antisense	human and mouse	no	N
TCONS_00475141	3	+	113974968-113975153,113983548-113983745	384	XLOC_441068	x	intronic	ENSSSCG00000008513-antisense	human and mouse	human and mouse	N
TCONS_00475330	3	+	115327654-115327795,115495721-115495794	216	XLOC_441238	o	intronic	ENSSSCG00000025901-sense	no	no	N
TCONS_00475471	3	+	116524773-116524994,116525525-116525628	326	XLOC_441370	u	intronic	ENSSSCG00000008533-sense	no	mouse	N
TCONS_00475472	3	+	116524773-116525008,116525525-116525628	340	XLOC_441370	u	intronic	ENSSSCG00000008533-sense	no	mouse	N
TCONS_00475473	3	+	116524773-116525008,116525663-116525741,116531838-116532043,116532412-116532574	684	XLOC_441370	u	intronic	ENSSSCG00000008533-sense	no	mouse	N
TCONS_00475877	3	+	119044819-119044879,119053529-119054452	985	XLOC_441727	x	intronic	ENSSSCG00000008558-antisense	human and mouse	no	Y
TCONS_00476131	3	+	120829783-120829835,120853346-120853785	493	XLOC_441947	o	intronic	ENSSSCG00000026767-sense	no	no	N
TCONS_00481470	3	-	9573176-9573658,9578260-9578277	501	XLOC_446856	x	intronic	ENSSSCG00000023912-antisense	human and mouse	mouse	N
TCONS_00483755	3	-	22173708-22173778,22332832-22333235	475	XLOC_448919	o	intronic	ENSSSCG00000007826-sense	no	no	N
TCONS_00487966	3	-	47161675-47161990,47298834-47298854	337	XLOC_452681	o	intronic	ENSSSCG00000028292-sense	no	mouse	N
TCONS_00489228	3	-	55640409-55640442,55688617-55689192	610	XLOC_453801	o	intronic	ENSSSCG00000008170-sense	human and mouse	mouse	N
TCONS_00489773	3	-	60565510-60565567,60578096-60578357	320	XLOC_454275	x	intronic	ENSSSCG00000008213-antisense	human and mouse	mouse	N
TCONS_00492053	3	-	74710363-74711213,74714973-74715049	928	XLOC_456409	o	intronic	ENSSSCG00000023047-sense	human	mouse	N
TCONS_00492107	3	-	74958023-74958567,74959291-74959318	573	XLOC_456451	o	intronic	ENSSSCG00000008316-sense	human	mouse	Y
TCONS_00493086	3	-	81783938-81784213,81981764-81981804	317	XLOC_457349	o	intronic	ENSSSCG00000008368-sense	mouse	no	N
TCONS_00493381	3	-	83799442-83799839,83821772-83822271	898	XLOC_457625	x	intronic	ENSSSCG00000008378-antisense	human and mouse	no	N
TCONS_00499191	3	-	116501862-116501936,116502933-116503019,116506465-116506863	561	XLOC_463153	u	intronic	ENSSSCG00000008533-antisense	no	no	N
TCONS_00503555	4	+	283704-283873,348933-349409	647	XLOC_467164	o	intronic	ENSSSCG00000005894-sense	human and mouse	no	N
TCONS_00503676	4	+	827829-827960,829789-829911	255	XLOC_467225	x	intronic	ENSSSCG00000005925-antisense	no	no	N
TCONS_00503953	4	+	2945848-2946231,2946444-2946661	602	XLOC_467454	u	intronic	ENSSSCG00000005934-sense	human and mouse	no	Y
TCONS_00504802	4	+	8481847-8481893,8507494-8507664	218	XLOC_468244	x	intronic	ENSSSCG00000005950-antisense	human and mouse	no	N
TCONS_00504803	4	+	8509901-8510111,8521159-8521229	282	XLOC_468245	x	intronic	ENSSSCG00000005950-antisense	mouse	no	N
TCONS_00508393	4	+	30265103-30265142,30269066-30269166,30269295-30269526	373	XLOC_471699	x	intronic	ENSSSCG00000006025-antisense	human and mouse	mouse	N
TCONS_00509958	4	+	41099690-41099890,41253360-41253562	404	XLOC_473150	o	intronic	ENSSSCG00000006074-sense	no	no	N
TCONS_00515022	4	+	78590373-78590505,78670404-78670847	577	XLOC_477979	x	intronic	ENSSSCG00000006230-antisense	human and mouse	no	N
TCONS_00519437	4	+	107470236-107470379,107471210-107471270	205	XLOC_481808	x	intronic	ENSSSCG00000006641-antisense	human and mouse	mouse	Y
TCONS_00521640	4	+	121311362-121311451,121321317-121321912	686	XLOC_483758	x	intronic	ENSSSCG00000006834-antisense	no	no	N
TCONS_00523023	4	+	129930052-129930074,129939020-129939231,129942662-129942754	328	XLOC_485056	x	intronic	ENSSSCG00000006874-antisense	mouse	mouse	N
TCONS_00523739	4	+	134789335-134789374,134818371-134818748	418	XLOC_485751	o	intronic	ENSSSCG00000006889-sense	human and mouse	no	N
TCONS_00525176	4	+	142203146-142203322,142214216-142214861	823	XLOC_487037	x	intronic	ENSSSCG00000006935-antisense	human and mouse	no	N
TCONS_00525177	4	+	142211244-142211428,142214216-142214861	831	XLOC_487037	x	intronic	ENSSSCG00000006935-antisense	human and mouse	no	N
TCONS_00525748	4	-	1107558-1107753,1107856-1107922,1110958-1111004,1112156-1112254,1123364-1123412	458	XLOC_487477	x	intronic	ENSSSCG00000006957-antisense	no	no	Y
TCONS_00525749	4	-	1111509-1111581,1112156-1112254,1123364-1123656	465	XLOC_487477	x	intronic	ENSSSCG00000006957-antisense	no	no	N
TCONS_00526948	4	-	11103913-11105123,11117508-11117660,11121466-11121700	1599	XLOC_488584	x	intronic	ENSSSCG00000005962-antisense	no	mouse	N
TCONS_00528469	4	-	19648146-19648191,19661570-19661651,19677942-19678064,19695663-19695721,19708193-19708583	701	XLOC_490055	x	intronic	ENSSSCG00000005996-antisense	human and mouse	no	N
TCONS_00532447	4	-	42004042-42004209,42018076-42018140	233	XLOC_493857	o	intronic	ENSSSCG00000006083-sense	mouse	no	N
TCONS_00532608	4	-	43569852-43570030,43582202-43582320	298	XLOC_493999	x	intronic	ENSSSCG00000006090-antisense	human and mouse	no	Y
TCONS_00533079	4	-	46004911-46004942,46005064-46005841,46022243-46022304	872	XLOC_494454	x	intronic	ENSSSCG00000006106-antisense	human and mouse	mouse	N
TCONS_00539399	4	-	89098336-89099640,89101742-89101781	1345	XLOC_500422	x	intronic	ENSSSCG00000006289-antisense	human and mouse	mouse	N
TCONS_00542503	4	-	110296332-110297570,110298123-110298203,110299489-110299666,110300771-110300786,110311186-110311294,110314109-110314311,110425636-110425805	1996	XLOC_502992	x	intronic	ENSSSCG00000024481-antisense	no	mouse	N
TCONS_00543583	4	-	115974086-115974190,115990628-115990797	275	XLOC_503965	x	intronic	ENSSSCG00000006751-antisense; ENSSSCG00000006752-antisense	human and mouse	no	Y
TCONS_00551262	5	+	16600762-16600972,16604854-16604994,16801199-16801285	439	XLOC_510987	x	intronic	ENSSSCG00000028516-antisense	no	mouse	N
TCONS_00551265	5	+	16606738-16607116,16801199-16801285	466	XLOC_510987	x	intronic	ENSSSCG00000028516-antisense	no	no	N
TCONS_00551782	5	+	20872300-20872614,20876415-20876532,20879796-20879848	486	XLOC_511407	x	intronic	ENSSSCG00000000299-antisense	human and mouse	no	N
TCONS_00551783	5	+	20873111-20873174,20876415-20876532,20879796-20879848	235	XLOC_511407	x	intronic	ENSSSCG00000000299-antisense	human and mouse	no	N
TCONS_00552319	5	+	24090393-24091285,24102770-24103172	1296	XLOC_511864	o	intronic	ENSSSCG00000000414-sense; ENSSSCG00000000419-sense	no	no	N
TCONS_00554052	5	+	35953356-35953419,35954121-35954185,35954792-35954978,35955812-35955925	430	XLOC_513468	x	intronic	ENSSSCG00000000488-sense; ENSSSCG00000027797-antisense	human and mouse	no	N
TCONS_00556725	5	+	57998430-57998653,58009326-58009425,58030008-58030527	844	XLOC_515972	x	intronic	ENSSSCG00000000591-antisense	human and mouse	no	N
TCONS_00558229	5	+	66473183-66473468,66480382-66480413	318	XLOC_517326	x	intronic	ENSSSCG00000000692-sense; ENSSSCG00000000697-antisense	no	no	Y
TCONS_00558799	5	+	69879773-69879952,69880987-69881139	333	XLOC_517832	x	intronic	ENSSSCG00000030076-antisense	human and mouse	mouse	N
TCONS_00561754	5	+	86238479-86238560,86241305-86241415,86246510-86246678,86256147-86256350,86263829-86264168,86265336-86265545,86266302-86267536,86286872-86287052	2532	XLOC_520534	x	intronic	ENSSSCG00000023972-antisense	human and mouse	human and mouse	N
TCONS_00561774	5	+	86263677-86264168,86265336-86267536,86291510-86291591,86297140-86297173	2809	XLOC_520534	x	intronic	ENSSSCG00000023972-antisense	human and mouse	human and mouse	N
TCONS_00562946	5	+	92352140-92352384,92574386-92574539	399	XLOC_521645	o	intronic	ENSSSCG00000000901-sense	no	no	N
TCONS_00567286	5	-	3759847-3760281,3965156-3965365	645	XLOC_525732	o	intronic	ENSSSCG00000000047-sense	no	no	N
TCONS_00567292	5	-	3767554-3767886,3971504-3971535	365	XLOC_525734	o	intronic	ENSSSCG00000000042-sense; ENSSSCG00000000047-sense; ENSSSCG00000000050-sense	no	no	N
TCONS_00567301	5	-	3801009-3801161,3869725-3869896	325	XLOC_525743	o	intronic	ENSSSCG00000000047-sense	no	mouse	N
TCONS_00567578	5	-	5399031-5399633,5404687-5404774,5494097-5494368	963	XLOC_525965	o	intronic	ENSSSCG00000000078-sense	no	no	N
TCONS_00567581	5	-	5399031-5399633,5404687-5404774,5508165-5508232,5530146-5530236,5536261-5536334,5604839-5604887	973	XLOC_525965	o	intronic	ENSSSCG00000000078-sense	no	no	Y
TCONS_00567584	5	-	5399031-5399633,5404687-5404774,5508165-5508232,5530146-5530236,5536261-5536334,5604992-5605231	1164	XLOC_525965	o	intronic	ENSSSCG00000000078-sense	no	no	Y
TCONS_00567862	5	-	6938429-6938476,6940748-6941004	305	XLOC_526207	x	intronic	ENSSSCG00000000108-antisense	human and mouse	mouse	N
TCONS_00567866	5	-	7000399-7000581,7014430-7014656	410	XLOC_526209	x	intronic	ENSSSCG00000000110-antisense	human and mouse	no	N
TCONS_00567867	5	-	7000399-7000581,7014524-7014656	316	XLOC_526209	x	intronic	ENSSSCG00000000110-antisense	human and mouse	no	N
TCONS_00568120	5	-	8543320-8543808,8569715-8569844	619	XLOC_526419	x	intronic	ENSSSCG00000000138-antisense	human and mouse	mouse	N
TCONS_00568574	5	-	12391697-12391725,12394543-12394623,12403525-12403703,12405263-12405426	453	XLOC_526841	x	intronic	ENSSSCG00000000158-antisense	mouse	no	N
TCONS_00568830	5	-	14875808-14876735,14880241-14880275,14881148-14881227,14882023-14882058,14899204-14899228,15048466-15048558	1197	XLOC_527069	o	intronic	ENSSSCG00000028703-sense	human	human and mouse	Y
TCONS_00569004	5	-	16171171-16171203,16192167-16192775	642	XLOC_527192	o	intronic	ENSSSCG00000000206-antisense	no	no	N
TCONS_00570663	5	-	24803539-24803585,24803915-24804562	695	XLOC_528618	x	intronic	ENSSSCG00000000439-antisense; ENSSSCG00000000449-sense	no	no	N
TCONS_00571576	5	-	32502056-32503926,32506816-32506843	1899	XLOC_529519	x	intronic	ENSSSCG00000030998-antisense	no	mouse	N
TCONS_00571577	5	-	32502056-32503926,32519620-32519645	1897	XLOC_529519	x	intronic	ENSSSCG00000030998-antisense	no	mouse	N
TCONS_00572296	5	-	38481468-38481647,38492402-38492442	221	XLOC_530171	x	intronic	ENSSSCG00000000511-antisense	human and mouse	no	N
TCONS_00573189	5	-	45255867-45255932,45368631-45368808	244	XLOC_531012	o	intronic	ENSSSCG00000000531-sense	mouse	mouse	N
TCONS_00574046	5	-	51954769-51954919,51981057-51981146	241	XLOC_531788	x	intronic	ENSSSCG00000027144-antisense	human and mouse	no	N
TCONS_00574162	5	-	53611538-53611685,53627040-53627151	260	XLOC_531896	x	intronic	ENSSSCG00000000566-antisense	human and mouse	no	N
TCONS_00576168	5	-	66082584-66085254,66085534-66085857	2995	XLOC_533786	u	intronic	ENSSSCG00000030876-sense	mouse	mouse	N
TCONS_00576882	5	-	69810397-69810496,69833680-69834452	873	XLOC_534368	x	intronic	ENSSSCG00000000748-antisense	human and mouse	mouse	N
TCONS_00577429	5	-	74612579-74612956,74616830-74616956	505	XLOC_534845	x	intronic	ENSSSCG00000000784-antisense	human and mouse	mouse	N
TCONS_00579595	5	-	89005326-89005401,89030842-89031466	701	XLOC_536848	x	intronic	ENSSSCG00000000882-antisense	human and mouse	mouse	N
TCONS_00579617	5	-	89491080-89491121,89536879-89537330	494	XLOC_536864	o	intronic	ENSSSCG00000000884-sense	human and mouse	no	N
TCONS_00580188	5	-	92403133-92403215,92480949-92481185	320	XLOC_537397	x	intronic	ENSSSCG00000000901-antisense; ENSSSCG00000000902-antisense	human and mouse	no	Y
TCONS_00580190	5	-	92475833-92476874,92480769-92480810	1084	XLOC_537398	x	intronic	ENSSSCG00000000902-antisense	human and mouse	no	Y
TCONS_00585155	6	+	5130759-5130891,5131835-5132141	440	XLOC_542145	o	intronic	ENSSSCG00000002682-sense	human and mouse	mouse	N
TCONS_00588483	6	+	23795610-23795645,23800598-23800804,23805098-23805158	304	XLOC_545274	x	intronic	ENSSSCG00000002795-antisense	no	no	N
TCONS_00589295	6	+	27298773-27298823,27298989-27299236	299	XLOC_546007	x	intronic	ENSSSCG00000002824-sense; ENSSSCG00000002826-antisense	no	mouse	N
TCONS_00589296	6	+	27301482-27301834,27342580-27342645	419	XLOC_546008	o	intronic	ENSSSCG00000002824-sense; ENSSSCG00000002825-sense; ENSSSCG00000002826-antisense	no	no	N
TCONS_00589312	6	+	27471078-27471186,27476702-27477159	567	XLOC_546022	x	intronic	ENSSSCG00000002828-antisense	human and mouse	mouse	N
TCONS_00592468	6	+	45978883-45979646,45990367-45990417	815	XLOC_548772	x	intronic	ENSSSCG00000003048-antisense	no	no	N
TCONS_00592469	6	+	45978883-45979646,45990485-45990624	904	XLOC_548772	x	intronic	ENSSSCG00000003048-antisense	no	no	N
TCONS_00592545	6	+	46364499-46364770,46380563-46380652	362	XLOC_548825	x	intronic	ENSSSCG00000003065-antisense	human and mouse	mouse	N
TCONS_00593156	6	+	49741217-49741561,49752710-49752878	514	XLOC_549281	x	intronic	ENSSSCG00000003147-antisense	human and mouse	no	N
TCONS_00595654	6	+	66578360-66578813,66585439-66585647	663	XLOC_551235	o	intronic	ENSSSCG00000003438-sense	no	mouse	Y
TCONS_00595655	6	+	66602280-66602349,66606930-66607092	233	XLOC_551236	o	intronic	ENSSSCG00000003438-sense	no	no	N
TCONS_00597083	6	+	74862408-74862443,74862668-74862853	222	XLOC_552530	o	intronic	ENSSSCG00000003527-sense	human and mouse	mouse	N
TCONS_00599464	6	+	92342470-92342653,92353719-92353819,92354110-92354309,92354504-92355246	1228	XLOC_554558	x	intronic	ENSSSCG00000003684-antisense	human and mouse	no	N
TCONS_00599465	6	+	92342470-92342653,92353719-92353819,92354110-92354309,92354504-92354703,92354958-92355246	974	XLOC_554558	x	intronic	ENSSSCG00000003684-antisense	human and mouse	no	N
TCONS_00600383	6	+	96868911-96868930,97013327-97013641	335	XLOC_555452	o	intronic	ENSSSCG00000023052-antisense; ENSSSCG00000029030-sense	no	no	N
TCONS_00601746	6	+	105427690-105427770,105442548-105442933	467	XLOC_556743	u	intronic	ENSSSCG00000003722-antisense	human and mouse	no	N
TCONS_00603112	6	+	113846825-113846921,113847298-113847426,113862872-113863176	531	XLOC_558033	x	intronic	ENSSSCG00000003748-antisense	human and mouse	mouse	Y
TCONS_00605668	6	+	134202002-134202254,134250868-134251021,134276534-134276595,134307788-134307971	653	XLOC_560501	x	intronic	ENSSSCG00000003801-antisense	human and mouse	mouse	N
TCONS_00605669	6	+	134202002-134202254,134250868-134251020,134276534-134276595,134307788-134307971	652	XLOC_560501	x	intronic	ENSSSCG00000003801-antisense	human and mouse	no	N
TCONS_00606483	6	+	140601130-140601192,140604371-140604483,140604901-140605009	285	XLOC_561284	x	intronic	ENSSSCG00000003828-antisense	human and mouse	no	N
TCONS_00607749	6	+	146501151-146501358,146507098-146507127	238	XLOC_562471	x	intronic	ENSSSCG00000003847-antisense	human and mouse	no	N
TCONS_00607828	6	+	147012758-147012817,147216169-147216585	477	XLOC_562533	o	intronic	ENSSSCG00000003853-sense; ENSSSCG00000003857-antisense	mouse	human and mouse	N
TCONS_00608802	6	+	152031578-152031607,152037051-152037268	248	XLOC_563426	x	intronic	ENSSSCG00000003891-sense; ENSSSCG00000024778-antisense	no	no	N
TCONS_00608808	6	+	152186779-152186829,152206627-152207824	1249	XLOC_563427	o	intronic	ENSSSCG00000003891-sense	no	human and mouse	N
TCONS_00608983	6	+	153271296-153271497,153273345-153274061,153274179-153274602,153276479-153276791	1656	XLOC_563582	x	intronic	ENSSSCG00000025848-antisense	human and mouse	mouse	Y
TCONS_00609130	6	+	154112211-154112243,154125857-154127231	1408	XLOC_563694	x	intronic	ENSSSCG00000027423-antisense	no	mouse	N
TCONS_00609808	6	-	121005-121165,167801-167825,171058-172245	1374	XLOC_564312	o	intronic	ENSSSCG00000002637-sense	no	mouse	N
TCONS_00612022	6	-	14008182-14008255,14058057-14058138,14062393-14062665	429	XLOC_566339	o	intronic	ENSSSCG00000021770-sense	mouse	no	N
TCONS_00612023	6	-	14012605-14012644,14058057-14058138,14062393-14062665	395	XLOC_566339	o	intronic	ENSSSCG00000021770-sense	mouse	no	N
TCONS_00612948	6	-	17936720-17936825,17938267-17938528	368	XLOC_567181	x	intronic	ENSSSCG00000002806-antisense	no	no	Y
TCONS_00614620	6	-	25160485-25160736,25171570-25171653,25190222-25190259	374	XLOC_568786	x	intronic	ENSSSCG00000002783-antisense	no	human and mouse	Y
TCONS_00614888	6	-	27299500-27299638,27303037-27303109,27311743-27311823,27315016-27315055	333	XLOC_569008	x	intronic	ENSSSCG00000002824-antisense; ENSSSCG00000002826-sense	no	mouse	N
TCONS_00614889	6	-	27299500-27299638,27303037-27303109,27311743-27311823,27317005-27317145	434	XLOC_569008	x	intronic	ENSSSCG00000002824-antisense; ENSSSCG00000002826-sense	no	mouse	N
TCONS_00615445	6	-	32640423-32640602,32685912-32686251	520	XLOC_569539	x	intronic	ENSSSCG00000029117-antisense	human and mouse	no	Y
TCONS_00616610	6	-	37919515-37919616,37929430-37929508,37934595-37934636	223	XLOC_570679	x	intronic	ENSSSCG00000022521-antisense	mouse	mouse	N
TCONS_00617014	6	-	39985052-39986191,39990640-39990722,39998977-39999000	1247	XLOC_571036	x	intronic	ENSSSCG00000002879-antisense	human and mouse	mouse	N
TCONS_00617023	6	-	40028960-40029032,40029711-40029843,40034115-40034157	249	XLOC_571045	x	intronic	ENSSSCG00000023267-antisense	human and mouse	no	N
TCONS_00617549	6	-	42202917-42203286,42336927-42337322	766	XLOC_571480	o	intronic	ENSSSCG00000029408-sense	no	no	N
TCONS_00617970	6	-	44869530-44870529,44873176-44873200	1025	XLOC_571808	x	intronic	ENSSSCG00000022808-antisense	no	mouse	N
TCONS_00618292	6	-	46654864-46655027,46667169-46667239	235	XLOC_572048	x	intronic	ENSSSCG00000003076-antisense	human	no	N
TCONS_00619236	6	-	52262961-52263098,52288155-52288262	246	XLOC_572710	o	intronic	ENSSSCG00000024413-sense	mouse	no	Y
TCONS_00619270	6	-	52330846-52331028,52356951-52357015,52357099-52357181	331	XLOC_572730	o	intronic	ENSSSCG00000027056-sense	no	no	N
TCONS_00621192	6	-	66448682-66449146,66453512-66453675	629	XLOC_574285	x	intronic	ENSSSCG00000003438-antisense	human and mouse	mouse	N
TCONS_00621196	6	-	66624331-66624560,66627296-66627613	548	XLOC_574288	x	intronic	ENSSSCG00000003438-antisense	human and mouse	mouse	N
TCONS_00621451	6	-	69078214-69078550,69082322-69082429	445	XLOC_574531	x	intronic	ENSSSCG00000003459-antisense	mouse	mouse	N
TCONS_00621881	6	-	72080120-72080426,72085188-72085246	366	XLOC_574861	x	intronic	ENSSSCG00000028414-antisense	human and mouse	no	N
TCONS_00625817	6	-	99142800-99142898,99164270-99164438	268	XLOC_578306	x	intronic	ENSSSCG00000003699-antisense	human and mouse	no	N
TCONS_00628106	6	-	113122711-113123454,113147125-113147332	952	XLOC_580479	x	intronic	ENSSSCG00000027935-antisense	human and mouse	no	N
TCONS_00634302	6	-	152116594-152116609,152190330-152190815	502	XLOC_586355	o	intronic	ENSSSCG00000003891-antisense; ENSSSCG00000003893-antisense; ENSSSCG00000024778-sense	no	no	N
TCONS_00634305	6	-	152189596-152189619,152190330-152190815	510	XLOC_586355	x	intronic	ENSSSCG00000003893-antisense	human	no	N
TCONS_00642112	7	+	38708470-38708760,38824333-38824462	421	XLOC_593293	o	intronic	ENSSSCG00000001584-sense	mouse	no	N
TCONS_00644444	7	+	57308036-57308107,57310908-57311071,57316188-57316249	298	XLOC_595354	x	intronic	ENSSSCG00000001800-antisense	mouse	no	N
TCONS_00644445	7	+	57318505-57318579,57320961-57321117	232	XLOC_595376	x	intronic	ENSSSCG00000001800-antisense	mouse	no	N
TCONS_00645346	7	+	64120585-64120867,64127878-64128123	529	XLOC_596101	x	intronic	ENSSSCG00000001914-antisense	human and mouse	no	N
TCONS_00646060	7	+	68245467-68245515,68247863-68248266	453	XLOC_596757	x	intronic	ENSSSCG00000001943-antisense	human and mouse	mouse	Y
TCONS_00649696	7	+	88971412-88971590,88971712-88971840,88992382-88994737	2664	XLOC_600145	x	intronic	ENSSSCG00000002254-antisense	human and mouse	human and mouse	N
TCONS_00649697	7	+	88971412-88971840,88992382-88992466,88993980-88994737	1272	XLOC_600145	x	intronic	ENSSSCG00000002254-antisense	human and mouse	human and mouse	N
TCONS_00649698	7	+	88971412-88971840,88992382-88992466,88992976-88993049,88993980-88994737	1346	XLOC_600145	x	intronic	ENSSSCG00000002254-antisense	human and mouse	human and mouse	N
TCONS_00649699	7	+	88971412-88971590,88971712-88971840,88992382-88994166,89010691-89010881,89011053-89011204	2436	XLOC_600145	x	intronic	ENSSSCG00000002254-antisense	human and mouse	human and mouse	N
TCONS_00649700	7	+	88971412-88971590,88971712-88971840,88992382-88992466,88993980-88994166,89010691-89010912,89011280-89011416	939	XLOC_600145	x	intronic	ENSSSCG00000002254-antisense	human and mouse	human and mouse	N
TCONS_00649701	7	+	88971412-88971590,88971712-88971840,88992382-88992466,88992976-88993049,88994016-88994166,89010691-89010912,89011280-89011416	977	XLOC_600145	x	intronic	ENSSSCG00000002254-antisense	human and mouse	human and mouse	N
TCONS_00649702	7	+	88971412-88971590,88971712-88971840,88992382-88994166,89010691-89010912,89011280-89011416	2452	XLOC_600145	x	intronic	ENSSSCG00000002254-antisense	human and mouse	human and mouse	N
TCONS_00654409	7	+	119327026-119327116,119329009-119329115,119408017-119408089	271	XLOC_604535	o	intronic	ENSSSCG00000002438-sense	human and mouse	no	N
TCONS_00654527	7	+	120252757-120252936,120298396-120298420	205	XLOC_604651	x	intronic	ENSSSCG00000002446-antisense	human and mouse	no	N
TCONS_00654904	7	+	122557577-122557617,122586363-122586490,122594402-122594452	220	XLOC_604993	x	intronic	ENSSSCG00000002475-antisense	human and mouse	no	N
TCONS_00659239	7	-	17031422-17031477,17037584-17037733,17041826-17041915	296	XLOC_609021	x	intronic	ENSSSCG00000001080-antisense	human and mouse	mouse	N
TCONS_00659240	7	-	17037366-17037733,17041826-17041908	451	XLOC_609021	x	intronic	ENSSSCG00000001080-antisense	human and mouse	no	N
TCONS_00660918	7	-	27313494-27313848,27318675-27318714	395	XLOC_610506	x	intronic	ENSSSCG00000001396-sense	no	mouse	N
TCONS_00660938	7	-	27451493-27452047,27452434-27452594	716	XLOC_610525	u	intronic	ENSSSCG00000001396-sense	no	mouse	N
TCONS_00661256	7	-	29095313-29095564,29114734-29114927	446	XLOC_610690	o	intronic	ENSSSCG00000001454-sense; ENSSSCG00000001455-sense	mouse	no	N
TCONS_00661257	7	-	29103740-29103792,29123406-29123622	270	XLOC_610691	o	intronic	ENSSSCG00000001454-sense; ENSSSCG00000001455-sense	no	mouse	N
TCONS_00662185	7	-	35764817-35764865,35768912-35769127	265	XLOC_611449	x	intronic	ENSSSCG00000001534-antisense	human and mouse	mouse	N
TCONS_00664470	7	-	53007255-53007389,53070566-53070647	217	XLOC_613482	o	intronic	ENSSSCG00000001756-sense; ENSSSCG00000029885-sense	no	no	N
TCONS_00666503	7	-	65265183-65265399,65274388-65274428	258	XLOC_615272	x	intronic	ENSSSCG00000001924-antisense	no	no	N
TCONS_00667209	7	-	69252052-69252198,69262448-69262569,69263957-69264926	1239	XLOC_615950	x	intronic	ENSSSCG00000029349-antisense	human and mouse	human and mouse	N
TCONS_00667314	7	-	69393681-69394159,69418130-69418202	552	XLOC_616055	x	intronic	ENSSSCG00000001952-antisense	human and mouse	mouse	Y
TCONS_00667804	7	-	72936473-72936493,72964543-72964884,72966700-72967238	902	XLOC_616505	x	intronic	ENSSSCG00000025131-antisense	human and mouse	mouse	N
TCONS_00671094	7	-	94125896-94126091,94374286-94374519	430	XLOC_619568	o	intronic	ENSSSCG00000026251-sense	no	no	N
TCONS_00671134	7	-	94522345-94522673,94524428-94524631	533	XLOC_619602	x	intronic	ENSSSCG00000022453-antisense	human and mouse	mouse	N
TCONS_00673317	7	-	110082722-110083251,110252473-110253222	1280	XLOC_621592	o	intronic	ENSSSCG00000002412-sense	no	human and mouse	N
TCONS_00674168	7	-	117002028-117002182,117004356-117004633,117007021-117007153	566	XLOC_622427	x	intronic	ENSSSCG00000002426-antisense	human and mouse	mouse	N
TCONS_00676562	7	-	134338493-134338526,134392126-134392699	608	XLOC_624546	o	intronic	ENSSSCG00000002627-sense	human and mouse	no	N
TCONS_00679524	8	+	15470299-15470930,15472805-15472967,15474318-15474655	1133	XLOC_627321	x	intronic	ENSSSCG00000023934-antisense	human and mouse	mouse	N
TCONS_00682327	8	+	30889842-30890158,30893798-30893829	349	XLOC_630069	x	intronic	ENSSSCG00000028983-antisense	no	mouse	N
TCONS_00683865	8	+	41242872-41242898,41267572-41267752,41299456-41299528	281	XLOC_631495	x	intronic	ENSSSCG00000008832-antisense	mouse	mouse	N
TCONS_00689787	8	+	86276306-86276438,86298088-86298287	333	XLOC_637085	x	intronic	ENSSSCG00000009031-antisense	human and mouse	no	N
TCONS_00693650	8	+	108494996-108495465,108496443-108496543,108506391-108507572	1753	XLOC_640829	x	intronic	ENSSSCG00000009086-antisense	human and mouse	mouse	N
TCONS_00693651	8	+	108498319-108498387,108506391-108507572	1251	XLOC_640829	x	intronic	ENSSSCG00000009086-antisense	human and mouse	mouse	N
TCONS_00693652	8	+	108500093-108500249,108506245-108507572	1485	XLOC_640829	x	intronic	ENSSSCG00000009086-antisense	human and mouse	human and mouse	N
TCONS_00695122	8	+	117378784-117378820,117383340-117383534	232	XLOC_642214	x	intronic	ENSSSCG00000009125-antisense	human and mouse	no	N
TCONS_00698804	8	+	140107658-140107794,140185937-140186133	334	XLOC_645725	o	intronic	ENSSSCG00000009213-sense	human	no	N
TCONS_00699978	8	+	146701348-146701454,146729372-146729417,146729498-146730025	681	XLOC_646767	x	intronic	ENSSSCG00000009253-antisense	mouse	no	Y
TCONS_00703601	8	-	20427193-20427365,20437433-20437624	365	XLOC_650163	x	intronic	ENSSSCG00000022155-antisense	human and mouse	no	N
TCONS_00716016	8	-	103525307-103525403,103558100-103558205,103558828-103558935,103564890-103565427	849	XLOC_661978	x	intronic	ENSSSCG00000009072-antisense	human and mouse	no	Y
TCONS_00716995	8	-	108681009-108681129,108681266-108681477,108688440-108688582,108689668-108689861,108692867-108693157	961	XLOC_662915	x	intronic	ENSSSCG00000009087-antisense	human and mouse	mouse	N
TCONS_00716999	8	-	108688405-108688582,108689668-108689861,108692863-108692986	496	XLOC_662915	x	intronic	ENSSSCG00000009087-antisense	human and mouse	mouse	N
TCONS_00720076	8	-	127590947-127591364,127615096-127615129,127615487-127615527	493	XLOC_665845	u	intronic	ENSSSCG00000030957-antisense	human and mouse	human and mouse	Y
TCONS_00720077	8	-	127590947-127591364,127615096-127615969	1292	XLOC_665845	u	intronic	ENSSSCG00000030957-antisense	human and mouse	human and mouse	Y
TCONS_00725117	9	+	2603473-2603539,2604983-2605133	218	XLOC_670657	x	intronic	ENSSSCG00000014598-antisense	no	no	N
TCONS_00726260	9	+	9634487-9634660,9655488-9655645	332	XLOC_671691	x	intronic	ENSSSCG00000029323-antisense	human and mouse	no	N
TCONS_00728467	9	+	30169550-30169637,30259457-30259611	243	XLOC_673717	o	intronic	ENSSSCG00000014952-sense	no	no	N
TCONS_00729939	9	+	36574754-36574784,36580149-36580483	366	XLOC_675148	x	intronic	ENSSSCG00000014978-antisense	human and mouse	mouse	N
TCONS_00730157	9	+	37304673-37304828,37336862-37336927,37337380-37337438	281	XLOC_675331	x	intronic	ENSSSCG00000029675-antisense	human and mouse	mouse	N
TCONS_00731398	9	+	44078520-44079022,44080660-44080745,44131172-44131405,44133508-44133609	925	XLOC_676513	x	intronic	ENSSSCG00000015022-antisense	no	no	Y
TCONS_00733430	9	+	55894244-55894369,55911421-55911656	362	XLOC_678317	x	intronic	ENSSSCG00000015145-antisense	human and mouse	no	Y
TCONS_00736000	9	+	71166734-71166785,71167937-71168051,71170296-71170400	272	XLOC_680707	x	intronic	ENSSSCG00000015280-antisense	human and mouse	no	N
TCONS_00736166	9	+	72579786-72580223,72586432-72586611,72589734-72589783	668	XLOC_680846	x	intronic	ENSSSCG00000025182-antisense	human and mouse	mouse	N
TCONS_00743500	9	+	116885390-116885441,116892598-116893013	468	XLOC_687788	x	intronic	ENSSSCG00000015435-antisense	human and mouse	no	N
TCONS_00743501	9	+	116886652-116886798,116892598-116893013	563	XLOC_687788	x	intronic	ENSSSCG00000015435-antisense	human and mouse	no	N
TCONS_00744923	9	+	127822461-127822694,127838444-127838481	272	XLOC_689112	x	intronic	ENSSSCG00000015493-antisense	human and mouse	no	N
TCONS_00745056	9	+	128989094-128989213,128991830-128992162,129006674-129006742,129119890-129119992	625	XLOC_689229	x	intronic	ENSSSCG00000015508-antisense	human and mouse	mouse	N
TCONS_00745880	9	+	133733525-133733665,133791805-133791947	284	XLOC_689990	x	intronic	ENSSSCG00000015534-antisense	no	no	N
TCONS_00747764	9	+	143300802-143300889,143324352-143324703	440	XLOC_691776	x	intronic	ENSSSCG00000015587-antisense	human and mouse	no	N
TCONS_00748498	9	+	147981993-147982083,148204759-148204925	258	XLOC_692473	o	intronic	ENSSSCG00000015621-sense; ENSSSCG00000026412-sense	no	no	N
TCONS_00753706	9	-	21817927-21817999,21846166-21846361	269	XLOC_697365	x	intronic	ENSSSCG00000014905-antisense	human and mouse	no	N
TCONS_00753765	9	-	22183697-22183735,22185789-22186026	277	XLOC_697404	o	intronic	ENSSSCG00000014913-sense	human and mouse	no	N
TCONS_00754215	9	-	23860194-23860237,23891889-23892013,23900759-23900937	348	XLOC_697840	x	intronic	ENSSSCG00000014923-antisense	no	no	N
TCONS_00754932	9	-	29766167-29767138,29768896-29769140	1217	XLOC_698518	o	intronic	ENSSSCG00000014946-sense	mouse	no	Y
TCONS_00759792	9	-	62187053-62187128,62321262-62321409	224	XLOC_702989	o	intronic	ENSSSCG00000015238-sense	no	no	N
TCONS_00761395	9	-	70734865-70735229,70741878-70741967,70742704-70743048	800	XLOC_704547	x	intronic	ENSSSCG00000015273-antisense	mouse	no	N
TCONS_00762375	9	-	76875336-76875399,76914140-76914293	218	XLOC_705428	x	intronic	ENSSSCG00000015302-antisense	human and mouse	no	N
TCONS_00762380	9	-	76896856-76896951,76914140-76914293	250	XLOC_705428	x	intronic	ENSSSCG00000015302-antisense	human and mouse	no	N
TCONS_00763625	9	-	85141614-85141743,85206734-85206879,85339034-85339067	310	XLOC_706565	o	intronic	ENSSSCG00000015342-sense	no	no	N
TCONS_00765142	9	-	94360556-94360608,94442024-94442469	499	XLOC_708021	o	intronic	ENSSSCG00000029648-sense	mouse	no	N
TCONS_00765339	9	-	96977681-96978129,96978230-96978297	517	XLOC_708202	u	intronic	ENSSSCG00000015368-antisense	no	mouse	N
TCONS_00767517	9	-	110101559-110101593,110191982-110192201	255	XLOC_710288	o	intronic	ENSSSCG00000015405-sense	no	no	N
TCONS_00771158	9	-	127697766-127698165,127705246-127705281	436	XLOC_713732	x	intronic	ENSSSCG00000015497-antisense	human and mouse	no	N
TCONS_00773952	9	-	146603614-146603692,146605170-146605532	442	XLOC_716241	o	intronic	ENSSSCG00000015618-sense	no	no	N
TCONS_00784322	GL893006.1	-	27791-27886,29715-29805,40488-40711	411	XLOC_726041	x	intronic	ENSSSCG00000022513-antisense	human and mouse	no	N
TCONS_00784472	GL893010.2	-	2074-2247,10680-11015	510	XLOC_726187	x	intronic	ENSSSCG00000022050-antisense	human and mouse	no	N
TCONS_00786797	GL893173.1	+	2862-2976,16584-16773	305	XLOC_728384	x	intronic	ENSSSCG00000002686-antisense	human and mouse	no	N
TCONS_00789385	GL893376.1	-	30087-31422,31588-31637	1386	XLOC_730773	o	intronic	ENSSSCG00000027286-sense	human and mouse	no	N
TCONS_00790896	GL893503.1	+	35178-35352,43963-44003	216	XLOC_732206	o	intronic	ENSSSCG00000027664-sense	human and mouse	no	N
TCONS_00797939	GL894004.1	-	70065-70566,90731-90997	769	XLOC_738768	x	intronic	ENSSSCG00000022593-antisense	human and mouse	mouse	N
TCONS_00802703	GL894384.1	+	14563-14772,24707-25012	516	XLOC_743191	x	intronic	ENSSSCG00000001615-antisense	human and mouse	no	N
TCONS_00803872	GL894482.1	+	1643-1694,65887-66089	255	XLOC_744295	x	intronic	ENSSSCG00000025405-antisense	human	no	N
TCONS_00813287	GL895308.2	-	304484-304720,317685-318320,318581-318810	1103	XLOC_753176	x	intronic	ENSSSCG00000025395-antisense	human and mouse	no	N
TCONS_00813288	GL895308.2	-	304484-304720,317708-317784,318226-318320,318581-318815	644	XLOC_753176	x	intronic	ENSSSCG00000025395-antisense	human and mouse	no	N
TCONS_00817745	GL895783.1	+	121244-121650,155579-155622	451	XLOC_757429	x	intronic	ENSSSCG00000022103-antisense	human and mouse	human and mouse	N
TCONS_00827807	JH118457.1	-	74746-74981,76076-76266,82083-82112	457	XLOC_766517	x	intronic	ENSSSCG00000029031-antisense	human and mouse	no	N
TCONS_00827808	JH118457.1	-	74746-74981,76076-76266,82782-82886,83227-83399	705	XLOC_766517	x	intronic	ENSSSCG00000029031-antisense	human and mouse	mouse	N
TCONS_00829656	JH118554.1	+	26584-26803,27273-27398	346	XLOC_768202	x	intronic	ENSSSCG00000029652-antisense	human and mouse	no	Y
TCONS_00830635	JH118611.1	-	49174-49398,82713-82870	383	XLOC_769104	x	intronic	ENSSSCG00000023561-antisense	human and mouse	no	N
TCONS_00830636	JH118611.1	-	57109-57396,64835-64988,65712-66177	908	XLOC_769104	x	intronic	ENSSSCG00000023561-antisense	human and mouse	mouse	N
TCONS_00830637	JH118611.1	-	57109-57396,78618-78671,78953-79182,82713-82870	730	XLOC_769104	x	intronic	ENSSSCG00000023561-antisense	human and mouse	no	N
TCONS_00830801	JH118620.1	-	73778-74070,77360-77454	388	XLOC_769248	x	intronic	ENSSSCG00000027119-antisense	human and mouse	human and mouse	N
TCONS_00831194	JH118640.1	-	110162-110724,113160-113208	612	XLOC_769587	x	intronic	ENSSSCG00000025851-antisense	human	no	N
TCONS_00838347	X	+	7184968-7185079,7206071-7206214,7206634-7206668	291	XLOC_776170	o	intronic	ENSSSCG00000012108-sense	no	mouse	N
TCONS_00839946	X	+	16588210-16588900,16595057-16595093	728	XLOC_777595	x	intronic	ENSSSCG00000029756-antisense	human and mouse	mouse	N
TCONS_00843368	X	+	35149480-35149505,35174892-35175224	359	XLOC_780871	o	intronic	ENSSSCG00000030910-sense	no	no	N
TCONS_00850737	X	+	98065169-98065324,98065832-98066342	667	XLOC_787582	u	intronic	ENSSSCG00000012530-sense	mouse	no	N
TCONS_00850758	X	+	98109140-98109228,98109809-98109976,98118603-98118651	306	XLOC_787599	u	intronic	ENSSSCG00000012530-sense	no	mouse	Y
TCONS_00850759	X	+	98109182-98109438,98109809-98109976,98123728-98123805,98125254-98128264	3514	XLOC_787599	u	intronic	ENSSSCG00000012530-sense	no	mouse	Y
TCONS_00850760	X	+	98109211-98109666,98109809-98109976,98123728-98123805,98125254-98128264	3713	XLOC_787599	u	intronic	ENSSSCG00000012530-sense	no	mouse	Y
TCONS_00850761	X	+	98109344-98109370,98109809-98110012	231	XLOC_787599	u	intronic	ENSSSCG00000012530-sense	no	mouse	Y
TCONS_00850772	X	+	98122791-98123805,98125254-98128264	4026	XLOC_787599	u	intronic	ENSSSCG00000012530-sense	no	mouse	N
TCONS_00853030	X	+	113796207-113796258,113798418-113798936	571	XLOC_789627	x	intronic	ENSSSCG00000012624-antisense	mouse	mouse	Y
TCONS_00856957	X	+	142988715-142988767,142993192-142993344	206	XLOC_793140	x	intronic	ENSSSCG00000012813-antisense	human and mouse	mouse	Y
TCONS_00858425	X	-	8446016-8446276,8451195-8451277,8467845-8467981	481	XLOC_794506	x	intronic	ENSSSCG00000012111-antisense	human and mouse	mouse	Y
TCONS_00860574	X	-	20898690-20899204,20900787-20900907,20930576-20930622	683	XLOC_796384	x	intronic	ENSSSCG00000012170-antisense	human and mouse	no	N
TCONS_00869739	X	-	98210496-98210695,98231719-98231798	280	XLOC_804670	u	intronic	ENSSSCG00000012530-antisense	no	no	N
TCONS_00872333	X	-	116292755-116293017,116294829-116294905	340	XLOC_807039	o	intronic	ENSSSCG00000030939-sense	human and mouse	mouse	Y
TCONS_00873842	X	-	124935181-124935236,124936755-124937257	559	XLOC_808428	u	intronic	ENSSSCG00000021375-sense	human and mouse	mouse	N
TCONS_00873861	X	-	125029259-125029331,125029628-125031316	1762	XLOC_808447	u	intronic	ENSSSCG00000021375-sense	human and mouse	mouse	N
TCONS_00000022	1	+	41065-41269,158395-158462	273	XLOC_000022	u	cis-regulatory region	ENSSSCG00000030218;-(antisense)	human	no	N
TCONS_00000373	1	+	3263964-3264013,3264799-3265756	1008	XLOC_000343	u	cis-regulatory region	ENSSSCG00000004023;FGFR1OP(antisense)	human and mouse	mouse	N
TCONS_00000374	1	+	3264829-3264876,3265216-3265405,3267855-3268248	632	XLOC_000343	u	cis-regulatory region	ENSSSCG00000004023;FGFR1OP(antisense)	human and mouse	no	N
TCONS_00001995	1	+	14166917-14167859,14168724-14169251	1471	XLOC_001865	u	cis-regulatory region	ENSSSCG00000004070;SCAF8(antisense)	human and mouse	mouse	Y
TCONS_00002221	1	+	17165767-17165937,17166553-17166657,17168676-17170223	1824	XLOC_002071	u	cis-regulatory region	ENSSSCG00000004087;CCDC170(antisense)	human and mouse	human and mouse	N
TCONS_00002222	1	+	17165767-17165937,17166553-17166657,17168677-17170223	1823	XLOC_002071	u	cis-regulatory region	ENSSSCG00000004087;CCDC170(antisense)	human and mouse	human and mouse	N
TCONS_00002375	1	+	18198286-18198556,18347119-18347134	287	XLOC_002212	o	cis-regulatory region	ENSSSCG00000004098;-(sense)	human	no	Y
TCONS_00002831	1	+	21344113-21344144,21358501-21358872	404	XLOC_002636	u	cis-regulatory region	ENSSSCG00000004117;RAB32(antisense)	human and mouse	mouse	N
TCONS_00003099	1	+	23640405-23641381,23646297-23646365,23664622-23664663,23678509-23678579,23682842-23686586	4904	XLOC_002891	u	cis-regulatory region	ENSSSCG00000004127;PLAGL1(sense)	human and mouse	human and mouse	Y
TCONS_00003100	1	+	23641358-23641381,23664622-23664663,23678509-23678579,23682842-23686586	3882	XLOC_002891	u	cis-regulatory region	ENSSSCG00000004127;PLAGL1(sense)	human and mouse	human and mouse	Y
TCONS_00004836	1	+	33439508-33439643,33441468-33441583,33474875-33475922	1300	XLOC_004521	u	cis-regulatory region	ENSSSCG00000022387;TBPL1(antisense) ENSSSCG00000004174;TCF21(antisense)	human and mouse	mouse	N
TCONS_00004837	1	+	33439508-33439643,33441468-33441583,33480266-33482596	2583	XLOC_004521	x	cis-regulatory region	ENSSSCG00000022387;TBPL1(antisense) ENSSSCG00000004174;TCF21(antisense)	human and mouse	human and mouse	N
TCONS_00004838	1	+	33439618-33439643,33441468-33441583,33597095-33597305	353	XLOC_004521	x	cis-regulatory region	ENSSSCG00000022387;TBPL1(antisense)	human and mouse	no	N
TCONS_00004867	1	+	33479975-33480032,33480266-33482596	2389	XLOC_004521	u	cis-regulatory region	ENSSSCG00000004174;TCF21(antisense)	human and mouse	human and mouse	N
TCONS_00005135	1	+	34441978-34442289,34452881-34452932	364	XLOC_004810	u	cis-regulatory region	ENSSSCG00000004178;SLC18B1(sense) ENSSSCG00000018352;SNORD101(antisense) ENSSSCG00000004177;RPS12(antisense)	human and mouse	mouse	Y
TCONS_00006007	1	+	40469189-40469229,40476388-40476649	303	XLOC_005616	u	cis-regulatory region	ENSSSCG00000004219;CENPW(antisense)	human and mouse	no	Y
TCONS_00006008	1	+	40469189-40469229,40476064-40476105,40476388-40476446,40480635-40481077	585	XLOC_005616	u	cis-regulatory region	ENSSSCG00000004219;CENPW(antisense)	human and mouse	no	Y
TCONS_00006009	1	+	40469189-40469229,40476064-40476105,40476388-40476446,40477406-40477505,40480635-40480781,40484347-40484379,40493355-40494837	1905	XLOC_005616	u	cis-regulatory region	ENSSSCG00000004219;CENPW(antisense)	human and mouse	human and mouse	Y
TCONS_00006010	1	+	40469192-40469229,40476388-40476446,40477406-40477505,40484347-40484655	506	XLOC_005616	u	cis-regulatory region	ENSSSCG00000004219;CENPW(antisense)	human and mouse	no	Y
TCONS_00006011	1	+	40469192-40469229,40476388-40476446,40477406-40477505,40484347-40484379,40493355-40494837	1713	XLOC_005616	u	cis-regulatory region	ENSSSCG00000004219;CENPW(antisense)	human and mouse	human and mouse	Y
TCONS_00006012	1	+	40469198-40469229,40476064-40476105,40476388-40476649	336	XLOC_005616	u	cis-regulatory region	ENSSSCG00000004219;CENPW(antisense)	human and mouse	no	Y
TCONS_00006074	1	+	41001309-41001587,41020548-41020655,41035880-41037045	1553	XLOC_005673	u	cis-regulatory region	ENSSSCG00000004223;HEY2(antisense)	human and mouse	human and mouse	Y
TCONS_00006075	1	+	41001309-41001587,41020548-41020655,41032896-41033166,41035880-41035989,41058568-41058679,41058990-41059470	1361	XLOC_005673	u	cis-regulatory region	ENSSSCG00000004223;HEY2(antisense)	human and mouse	human and mouse	Y
TCONS_00006076	1	+	41001309-41001587,41020548-41020655,41032896-41033166,41035880-41035989,41126533-41128173	2409	XLOC_005673	u	cis-regulatory region	ENSSSCG00000004223;HEY2(antisense)	human and mouse	mouse	Y
TCONS_00006077	1	+	41001309-41001587,41020548-41020655,41032896-41033166,41035880-41035989,41047163-41047265,41058568-41058679,41126533-41128173	2624	XLOC_005673	u	cis-regulatory region	ENSSSCG00000004223;HEY2(antisense)	human and mouse	human and mouse	Y
TCONS_00008763	1	+	60977959-60978070,60989398-60989596	311	XLOC_008205	u	cis-regulatory region	ENSSSCG00000004293;SNX14(antisense)	mouse	no	Y
TCONS_00009348	1	+	63109471-63109863,63111146-63111169	417	XLOC_008756	u	cis-regulatory region	ENSSSCG00000004308;SPACA1(sense)	mouse	no	N
TCONS_00009554	1	+	64811615-64811853,64819174-64819700	766	XLOC_008951	u	cis-regulatory region	ENSSSCG00000004331;CH242-196P17.1(sense)	no	no	N
TCONS_00013405	1	+	93439731-93439761,93442481-93442713	264	XLOC_012640	u	cis-regulatory region	ENSSSCG00000026346;-(sense)	human and mouse	no	Y
TCONS_00013494	1	+	94389529-94389577,94389659-94390537	928	XLOC_012728	u	cis-regulatory region	ENSSSCG00000004458;TPBG(antisense)	human and mouse	no	N
TCONS_00015080	1	+	106991896-106992123,106992500-106992669,106994579-106996395	2215	XLOC_014251	u	cis-regulatory region	ENSSSCG00000004505;SMAD2(antisense)	human and mouse	human and mouse	Y
TCONS_00016815	1	+	118792442-118793644,118793904-118794351	1651	XLOC_015888	u	cis-regulatory region	ENSSSCG00000004558;-(sense)	human and mouse	mouse	N
TCONS_00019657	1	+	141518096-141518456,141528464-141528599,141532102-141532147	543	XLOC_018433	u	cis-regulatory region	ENSSSCG00000004687;B2M(antisense) ENSSSCG00000004682;B2M(antisense)	no	no	N
TCONS_00020055	1	+	144930292-144930721,144932417-144932631	645	XLOC_018718	u	cis-regulatory region	ENSSSCG00000004745;RPAP1(sense)	human and mouse	mouse	N
TCONS_00020130	1	+	145580038-145580075,145580515-145580911	435	XLOC_018787	u	cis-regulatory region	ENSSSCG00000004757;VPS18(antisense)	human and mouse	no	N
TCONS_00020266	1	+	146452156-146452933,146454847-146455571	1503	XLOC_018890	u	cis-regulatory region	ENSSSCG00000027069;EIF2AK4(antisense)	no	human and mouse	N
TCONS_00021651	1	+	152195145-152195332,152196576-152196896	509	XLOC_020225	u	cis-regulatory region	ENSSSCG00000004799;ZNF770(antisense)	no	no	N
TCONS_00022715	1	+	158005879-158006726,158009246-158009369	972	XLOC_021225	o	cis-regulatory region	ENSSSCG00000026099;SNORD116(sense) ENSSSCG00000027296;SNORD116(sense)	no	mouse	Y
TCONS_00022973	1	+	159163102-159163369,159188061-159188188,159202359-159202453,159203798-159203828	522	XLOC_021483	o	cis-regulatory region	ENSSSCG00000019568;U6(sense)	human	mouse	N
TCONS_00025728	1	+	182225180-182225677,182239329-182239606	776	XLOC_024088	x	cis-regulatory region	ENSSSCG00000018926;SNORD18(antisense) ENSSSCG00000004945;RPL4(antisense)	human and mouse	mouse	N
TCONS_00025729	1	+	182231901-182232173,182239329-182239606	551	XLOC_024088	u	cis-regulatory region	ENSSSCG00000019949;SNORD16(antisense) ENSSSCG00000004945;RPL4(antisense)	human and mouse	mouse	N
TCONS_00026183	1	+	184629977-184629999,184630490-184632424	1958	XLOC_024507	u	cis-regulatory region	ENSSSCG00000004963;-(antisense)	human and mouse	mouse	Y
TCONS_00028798	1	+	202281630-202281686,202281928-202282831	961	XLOC_027027	u	cis-regulatory region	ENSSSCG00000021862;PTGER2(sense)	human	mouse	N
TCONS_00030368	1	+	212183760-212183807,212184086-212184291,212184383-212184432	304	XLOC_028479	u	cis-regulatory region	ENSSSCG00000018427;7SK(sense)	human and mouse	no	Y
TCONS_00032260	1	+	227421338-227422305,227422443-227422953	1479	XLOC_030282	u	cis-regulatory region	ENSSSCG00000005174;RRAGA(antisense)	human and mouse	human and mouse	N
TCONS_00033796	1	+	236902396-236902460,236981869-236981977,237087233-237087474	416	XLOC_031777	u	cis-regulatory region	ENSSSCG00000018422;7SK(antisense)	human and mouse	no	N
TCONS_00034655	1	+	241129372-241129471,241132105-241132438	434	XLOC_032627	u	cis-regulatory region	ENSSSCG00000023898;-(antisense)	no	no	Y
TCONS_00034851	1	+	243123615-243123749,243181172-243181343	307	XLOC_032798	u	cis-regulatory region	ENSSSCG00000005219;CDC37L1(antisense)	human and mouse	mouse	N
TCONS_00037288	1	+	259400206-259401648,259402740-259403092,259415175-259415232	1854	XLOC_035109	u	cis-regulatory region	ENSSSCG00000005288;TLE4(sense)	human and mouse	no	N
TCONS_00037354	1	+	259898806-259899036,259900462-259900542,259907456-259907524,259914124-259914244,260007365-260007418,260013483-260013510	584	XLOC_035173	x	cis-regulatory region	ENSSSCG00000021237;-(antisense)	no	mouse	N
TCONS_00038088	1	+	264096191-264096496,264102397-264102473	383	XLOC_035872	x	cis-regulatory region	ENSSSCG00000005312;SIT1(antisense)	mouse	no	N
TCONS_00038190	1	+	264487031-264487169,264488854-264489993	1279	XLOC_035960	u	cis-regulatory region	ENSSSCG00000025193;OR2S2(sense)	no	no	N
TCONS_00039505	1	+	276755334-276755493,276767548-276767657	270	XLOC_037124	u	cis-regulatory region	ENSSSCG00000005429;TMEM38B(sense)	human and mouse	mouse	N
TCONS_00039995	1	+	280609028-280609274,280610510-280610627	365	XLOC_037578	u	cis-regulatory region	ENSSSCG00000005443;CTNNAL1(antisense)	human and mouse	no	Y
TCONS_00040332	1	+	283176990-283177342,283177486-283179908	2776	XLOC_037902	u	cis-regulatory region	ENSSSCG00000021386;PTGR1(antisense)	no	mouse	Y
TCONS_00042425	1	+	299434881-299434921,299435306-299435855	591	XLOC_039861	u	cis-regulatory region	ENSSSCG00000018128;U6(sense)	human and mouse	no	N
TCONS_00043328	1	+	305285218-305285266,305288886-305289015,305289134-305289381,305289839-305289980	569	XLOC_040587	u	cis-regulatory region	ENSSSCG00000028172;FAM78A(antisense)	human	mouse	Y
TCONS_00044271	1	+	312556986-312557263,312558683-312558740	336	XLOC_041422	u	cis-regulatory region	ENSSSCG00000005813;-(sense)	human and mouse	no	N
TCONS_00044344	1	+	312968180-312968489,312968648-312968696	359	XLOC_041477	u	cis-regulatory region	ENSSSCG00000005821;-(sense)	human and mouse	mouse	N
TCONS_00044481	1	+	313848963-313849247,313849715-313849755,313851106-313851171,313851958-313852032,313853913-313854489	1044	XLOC_041603	o	cis-regulatory region	ENSSSCG00000018620;SNORA17(sense) ENSSSCG00000005837;FAM69B(antisense) ENSSSCG00000019586;SNORA17(sense)	mouse	mouse	Y
TCONS_00044482	1	+	313848963-313849755,313851106-313851171,313851958-313852032,313853913-313854489	1511	XLOC_041603	o	cis-regulatory region	ENSSSCG00000018620;SNORA17(sense) ENSSSCG00000005837;FAM69B(antisense) ENSSSCG00000019586;SNORA17(sense)	mouse	mouse	Y
TCONS_00044483	1	+	313848963-313849198,313849715-313849755,313851106-313851171,313851958-313852032,313853916-313854489	992	XLOC_041603	o	cis-regulatory region	ENSSSCG00000018620;SNORA17(sense) ENSSSCG00000005837;FAM69B(antisense) ENSSSCG00000019586;SNORA17(sense)	mouse	mouse	Y
TCONS_00044484	1	+	313849188-313849247,313849715-313849755,313851106-313851171,313853913-313854489	744	XLOC_041603	o	cis-regulatory region	ENSSSCG00000018620;SNORA17(sense) ENSSSCG00000005837;FAM69B(antisense) ENSSSCG00000019586;SNORA17(sense)	mouse	mouse	Y
TCONS_00044486	1	+	313849190-313849247,313849715-313849755,313851106-313851171,313851958-313852032,313853916-313854489	814	XLOC_041603	o	cis-regulatory region	ENSSSCG00000018620;SNORA17(sense) ENSSSCG00000005837;FAM69B(antisense) ENSSSCG00000019586;SNORA17(sense)	mouse	mouse	Y
TCONS_00044487	1	+	313849191-313849755,313851106-313851171,313851958-313852032,313853916-313854489	1280	XLOC_041603	o	cis-regulatory region	ENSSSCG00000018620;SNORA17(sense) ENSSSCG00000005837;FAM69B(antisense) ENSSSCG00000019586;SNORA17(sense)	mouse	mouse	Y
TCONS_00044491	1	+	313852205-313852588,313853916-313854489	958	XLOC_041603	u	cis-regulatory region	ENSSSCG00000005837;FAM69B(antisense) ENSSSCG00000019586;SNORA17(sense)	mouse	mouse	Y
TCONS_00044553	1	+	314138181-314138446,314141668-314143442	2041	XLOC_041653	u	cis-regulatory region	ENSSSCG00000005856;RNF224(antisense) ENSSSCG00000005849;TUBB4B(antisense)	human and mouse	no	Y
TCONS_00044555	1	+	314140595-314142308,314142544-314143442	2613	XLOC_041653	u	cis-regulatory region	ENSSSCG00000005856;RNF224(antisense)	human and mouse	human and mouse	N
TCONS_00044596	1	+	314974061-314974178,314974489-314974635	265	XLOC_041693	u	cis-regulatory region	ENSSSCG00000022414;-(sense)	no	no	N
TCONS_00044851	1	-	1617553-1617668,1621739-1622958	1336	XLOC_041929	u	cis-regulatory region	ENSSSCG00000004012;THBS2(sense)	no	mouse	Y
TCONS_00045491	1	-	8737341-8737455,8738828-8738925	213	XLOC_042522	u	cis-regulatory region	ENSSSCG00000004038;PLG(antisense)	mouse	no	N
TCONS_00046654	1	-	17295572-17295914,17296389-17296514	469	XLOC_043567	u	cis-regulatory region	ENSSSCG00000004090;ZBTB2(antisense)	human and mouse	human and mouse	N
TCONS_00047377	1	-	21960146-21960195,21992998-21993070,21999186-21999889	827	XLOC_044243	u	cis-regulatory region	ENSSSCG00000004121;FBXO30(antisense)	human and mouse	no	Y
TCONS_00049688	1	-	34616284-34616432,34641939-34642315	526	XLOC_046460	x	cis-regulatory region	ENSSSCG00000004184;-(antisense)	no	no	N
TCONS_00051797	1	-	45594734-45595149,45595674-45595838,45614445-45614933	1070	XLOC_048462	u	cis-regulatory region	ENSSSCG00000004242;TBC1D32(antisense)	human and mouse	no	Y
TCONS_00052305	1	-	50137072-50138553,50161013-50161714	2184	XLOC_048941	u	cis-regulatory region	ENSSSCG00000004259;GPRC6A(antisense) ENSSSCG00000004260;FAM162B(antisense)	human and mouse	mouse	N
TCONS_00052345	1	-	50267069-50267098,50277750-50277819,50284556-50284743	288	XLOC_048978	u	cis-regulatory region	ENSSSCG00000023834;-(antisense) ENSSSCG00000018549;-(sense)	no	mouse	N
TCONS_00053160	1	-	57053294-57053749,57054490-57055239	1206	XLOC_049776	u	cis-regulatory region	ENSSSCG00000004276;SMAP1(antisense)	mouse	human and mouse	Y
TCONS_00056810	1	-	84986947-84986987,84988816-84988947,84995040-84995089	223	XLOC_053213	u	cis-regulatory region	ENSSSCG00000022201;-(antisense) ENSSSCG00000028519;-(sense)	mouse	no	N
TCONS_00058449	1	-	94380891-94381205,94388740-94388776	352	XLOC_054735	o	cis-regulatory region	ENSSSCG00000004458;TPBG(sense)	human and mouse	no	Y
TCONS_00059694	1	-	103333824-103334222,103337953-103338051	498	XLOC_055923	u	cis-regulatory region	ENSSSCG00000004486;SLC17A5(antisense)	human and mouse	mouse	Y
TCONS_00059695	1	-	103333824-103334222,103338038-103338079	441	XLOC_055923	u	cis-regulatory region	ENSSSCG00000004486;SLC17A5(antisense)	human and mouse	mouse	Y
TCONS_00061125	1	-	114166262-114166712,114167291-114167374,114167941-114168697	1292	XLOC_057245	u	cis-regulatory region	ENSSSCG00000004530;-(sense) ENSSSCG00000004531;C18orf54(antisense)	human and mouse	mouse	Y
TCONS_00062584	1	-	125955398-125955422,125957691-125957812,125959020-125959238	366	XLOC_058596	u	cis-regulatory region	ENSSSCG00000004597;AQP9(sense)	human and mouse	no	N
TCONS_00062838	1	-	128196016-128197307,128198744-128199071	1620	XLOC_058820	u	cis-regulatory region	ENSSSCG00000024210;-(antisense)	human and mouse	human and mouse	Y
TCONS_00064982	1	-	144492635-144492936,144493706-144493918	515	XLOC_060809	u	cis-regulatory region	ENSSSCG00000004738;-(antisense)	no	no	Y
TCONS_00065172	1	-	145908906-145909207,145926306-145926410,145927129-145927168,145927774-145927850,145932730-145932865	660	XLOC_060956	o	cis-regulatory region	ENSSSCG00000004771;CHST14(sense) ENSSSCG00000004770;-(sense)	human and mouse	mouse	Y
TCONS_00067177	1	-	157771318-157771465,157782850-157783327	626	XLOC_062832	u	cis-regulatory region	ENSSSCG00000004832;UBE3A(antisense)	human and mouse	no	Y
TCONS_00067178	1	-	157771318-157771465,157782763-157783406	792	XLOC_062832	u	cis-regulatory region	ENSSSCG00000004832;UBE3A(antisense)	human and mouse	no	Y
TCONS_00067200	1	-	157922822-157923186,157923841-157923864	389	XLOC_062857	u	cis-regulatory region	ENSSSCG00000019878;SNORD115(sense)	human	mouse	N
TCONS_00067244	1	-	157975847-157978155,157978869-157978981,157979738-157979866,157984941-157985148,157985455-157985586,157988068-157988460,157988616-157988839,157989758-157989797	3548	XLOC_062858	u	cis-regulatory region	ENSSSCG00000020442;SNORD116(sense)	human and mouse	human and mouse	N
TCONS_00068209	1	-	165899360-165899512,165901685-165901815	284	XLOC_063816	u	cis-regulatory region	ENSSSCG00000004875;CYB5A(antisense)	human and mouse	no	Y
TCONS_00070008	1	-	179157956-179158689,179181660-179181753,179184412-179184833	1250	XLOC_065547	u	cis-regulatory region	ENSSSCG00000004908;LMAN1(antisense)	human and mouse	human and mouse	Y
TCONS_00070658	1	-	183125153-183125468,183126771-183126869	415	XLOC_066083	u	cis-regulatory region	ENSSSCG00000004954;C15orf61(antisense)	human and mouse	human and mouse	Y
TCONS_00073129	1	-	204044888-204044932,204058825-204059013,204286229-204286389,204287292-204288041	1145	XLOC_068402	o	cis-regulatory region	ENSSSCG00000005047;-(antisense)	no	no	N
TCONS_00073333	1	-	204885769-204885861,204886070-204886194	218	XLOC_068596	u	cis-regulatory region	ENSSSCG00000005053;SOCS4(antisense)	human	mouse	Y
TCONS_00073656	1	-	207095779-207097087,207101913-207102676	2073	XLOC_068894	u	cis-regulatory region	ENSSSCG00000005064;NAA30(antisense)	human	human and mouse	Y
TCONS_00074854	1	-	216271246-216272024,216297103-216297177	854	XLOC_070011	u	cis-regulatory region	ENSSSCG00000028558;SGPP1(antisense)	human and mouse	mouse	N
TCONS_00077630	1	-	239391938-239393887,239399858-239399907	2000	XLOC_072636	x	cis-regulatory region	ENSSSCG00000027398;7SK(antisense)	human and mouse	human and mouse	N
TCONS_00077993	1	-	242488084-242490032,242534588-242534662	2024	XLOC_072970	x	cis-regulatory region	ENSSSCG00000005214;INSL6(antisense)	mouse	mouse	N
TCONS_00078009	1	-	242523440-242523463,242523603-242523736,242534391-242534435	203	XLOC_072971	u	cis-regulatory region	ENSSSCG00000005214;INSL6(antisense)	mouse	no	N
TCONS_00078137	1	-	243053159-243053544,243057665-243057773,243070687-243070802,243072360-243072420	672	XLOC_073098	u	cis-regulatory region	ENSSSCG00000023595;AK3(antisense)	human and mouse	mouse	N
TCONS_00080172	1	-	254898565-254898644,254931586-254931732,254933957-254934216,254936962-254937075	601	XLOC_075069	u	cis-regulatory region	ENSSSCG00000025640;C9orf40(sense)	human and mouse	mouse	N
TCONS_00080173	1	-	254898565-254898647,254931586-254931732,254933957-254934216,254936962-254937085	614	XLOC_075069	u	cis-regulatory region	ENSSSCG00000025640;C9orf40(sense)	human and mouse	mouse	N
TCONS_00080616	1	-	257657765-257657990,257660682-257660859,257740798-257741003,257749054-257749139	696	XLOC_075484	x	cis-regulatory region	ENSSSCG00000005286;CEP78(antisense)	human and mouse	mouse	Y
TCONS_00080617	1	-	257657765-257657990,257660682-257660859,257740804-257741003,257749054-257749139	690	XLOC_075484	x	cis-regulatory region	ENSSSCG00000005286;CEP78(antisense)	human and mouse	mouse	Y
TCONS_00081483	1	-	264101316-264101620,264102837-264103062	531	XLOC_076305	u	cis-regulatory region	ENSSSCG00000018700;RNase_MRP(sense)	mouse	mouse	N
TCONS_00082864	1	-	275531604-275531652,275533432-275533808	426	XLOC_077561	u	cis-regulatory region	ENSSSCG00000005422;NIPSNAP3A(sense)	no	mouse	N
TCONS_00083357	1	-	278874539-278874926,278878023-278878136,278901286-278901350	567	XLOC_078033	u	cis-regulatory region	ENSSSCG00000005436;RAD23B(antisense)	human and mouse	no	Y
TCONS_00084412	1	-	285728159-285728440,285733375-285733487,285737382-285737420	434	XLOC_079000	u	cis-regulatory region	ENSSSCG00000005486;KIF12(sense)	human and mouse	mouse	N
TCONS_00084460	1	-	286246310-286248234,286248316-286248786	2396	XLOC_079031	u	cis-regulatory region	ENSSSCG00000005491;-(sense)	no	human and mouse	N
TCONS_00086363	1	-	303802939-303803011,303838563-303838787	298	XLOC_080738	x	cis-regulatory region	ENSSSCG00000005674;C9orf50(antisense)	human	no	N
TCONS_00086364	1	-	303802939-303803011,303841329-303841589	334	XLOC_080738	x	cis-regulatory region	ENSSSCG00000005674;C9orf50(antisense)	human	mouse	N
TCONS_00087608	1	-	314006327-314006974,314007071-314007267,314007781-314007825	890	XLOC_081820	u	cis-regulatory region	ENSSSCG00000005852;ENTPD8(antisense)	human	no	N
TCONS_00087609	1	-	314006327-314006974,314007071-314007868	1446	XLOC_081820	u	cis-regulatory region	ENSSSCG00000005852;ENTPD8(antisense)	human	mouse	N
TCONS_00093068	10	+	29197003-29197240,29197354-29197437,29198256-29198389,29198721-29198753	489	XLOC_086987	u	cis-regulatory region	ENSSSCG00000021179;-(sense)	human and mouse	no	N
TCONS_00093402	10	+	31671379-31671545,31672426-31672477,31673252-31673308	276	XLOC_087287	u	cis-regulatory region	ENSSSCG00000010943;-(antisense)	human and mouse	no	N
TCONS_00093770	10	+	35428524-35428651,35429819-35429952,35457050-35457099	312	XLOC_087587	u	cis-regulatory region	ENSSSCG00000022077;IDNK(antisense)	human	mouse	N
TCONS_00093934	10	+	36090029-36090083,36102917-36103204	343	XLOC_087737	u	cis-regulatory region	ENSSSCG00000010964;RAB15(sense)	human and mouse	no	Y
TCONS_00098658	10	+	56042499-56042893,56042948-56043316	764	XLOC_092227	u	cis-regulatory region	ENSSSCG00000011074;ARHGAP21(sense)	mouse	mouse	N
TCONS_00099700	10	+	61801812-61801847,61838885-61838994,61839369-61839500,61847984-61848073,61848943-61849018,61849933-61850408	920	XLOC_093228	u	cis-regulatory region	ENSSSCG00000011102;NRP1(antisense)	mouse	no	Y
TCONS_00099701	10	+	61802479-61802735,61809439-61810045	864	XLOC_093228	u	cis-regulatory region	ENSSSCG00000011102;NRP1(antisense)	mouse	mouse	Y
TCONS_00099702	10	+	61802479-61802735,61809439-61809519,61812650-61812811,61827952-61828639	1188	XLOC_093228	u	cis-regulatory region	ENSSSCG00000011102;NRP1(antisense)	mouse	mouse	Y
TCONS_00099703	10	+	61802479-61802735,61809439-61809519,61812650-61812811,61831922-61831947	526	XLOC_093228	u	cis-regulatory region	ENSSSCG00000011102;NRP1(antisense)	mouse	no	Y
TCONS_00099704	10	+	61802479-61802735,61809439-61809519,61812650-61812811,61838885-61838994,61839369-61839500,61847984-61848073,61848943-61849018,61849933-61850408	1384	XLOC_093228	u	cis-regulatory region	ENSSSCG00000011102;NRP1(antisense)	mouse	no	Y
TCONS_00099705	10	+	61802479-61802735,61809439-61809519,61812650-61812811,61838885-61838994,61839369-61839500,61847984-61848073,61848943-61849018,61849933-61850021,61850940-61851131,62001838-62001989,62011973-62012244	1613	XLOC_093228	u	cis-regulatory region	ENSSSCG00000011102;NRP1(antisense)	no	mouse	Y
TCONS_00099706	10	+	61802600-61803051,61809439-61809519,61812708-61812811,61832022-61832201	817	XLOC_093228	u	cis-regulatory region	ENSSSCG00000011102;NRP1(antisense)	mouse	mouse	Y
TCONS_00099865	10	+	63265948-63265979,63268618-63268825	240	XLOC_093370	u	cis-regulatory region	ENSSSCG00000011104;CUL2(sense)	no	no	N
TCONS_00106033	10	-	17616873-17616950,17629997-17630080,17631112-17632062	1113	XLOC_099205	u	cis-regulatory region	ENSSSCG00000010865;EXO1(antisense)	mouse	mouse	N
TCONS_00107087	10	-	23868314-23871467,23892597-23892728	3286	XLOC_100197	x	cis-regulatory region	ENSSSCG00000019938;U6(antisense)	no	human and mouse	N
TCONS_00107372	10	-	26427175-26429158,26432171-26432576,26470853-26471885	3423	XLOC_100450	u	cis-regulatory region	ENSSSCG00000019722;ssc-mir-181a-1(sense) ENSSSCG00000019366;ssc-mir-181b-1(sense)	human and mouse	no	N
TCONS_00107373	10	-	26427175-26432576,26470853-26471021,26508433-26508634	5773	XLOC_100450	u	cis-regulatory region	ENSSSCG00000019722;ssc-mir-181a-1(sense) ENSSSCG00000019366;ssc-mir-181b-1(sense)	human and mouse	mouse	N
TCONS_00108250	10	-	32945971-32946427,32946765-32946890,33023675-33023737,33025137-33025344,33025718-33025806,33037200-33038164	1908	XLOC_101204	u	cis-regulatory region	ENSSSCG00000010952;ZCCHC6(antisense)	human and mouse	mouse	Y
TCONS_00108251	10	-	32945971-32946890,33023675-33023737,33025137-33025344,33025718-33025806,33037214-33038164	2231	XLOC_101204	u	cis-regulatory region	ENSSSCG00000010952;ZCCHC6(antisense)	human and mouse	mouse	Y
TCONS_00108300	10	-	33004139-33004188,33023675-33023737,33025137-33025344,33025718-33025806,33037214-33038164	1361	XLOC_101204	u	cis-regulatory region	ENSSSCG00000010952;ZCCHC6(antisense)	human and mouse	mouse	Y
TCONS_00108885	10	-	36252569-36253092,36255744-36255832,36258148-36258262,36270738-36270829,36271311-36271421,36273802-36273869	999	XLOC_101749	u	cis-regulatory region	ENSSSCG00000010966;CCL19(antisense)	human	human and mouse	N
TCONS_00110744	10	-	47542374-47542419,47571754-47572048	341	XLOC_103513	u	cis-regulatory region	ENSSSCG00000021030;-(sense) ENSSSCG00000011028;EPC1(sense)	human and mouse	no	N
TCONS_00111816	10	-	55783319-55784102,55784583-55786318	2520	XLOC_104500	u	cis-regulatory region	ENSSSCG00000011072;-(antisense)	mouse	human and mouse	N
TCONS_00111817	10	-	55783319-55784233,55784583-55784674,55786690-55787351	1669	XLOC_104500	u	cis-regulatory region	ENSSSCG00000011072;-(antisense)	mouse	human and mouse	N
TCONS_00114254	10	-	69601461-69601714,69602145-69602428	538	XLOC_106802	u	cis-regulatory region	ENSSSCG00000011125;GATA3(sense)	human and mouse	human and mouse	Y
TCONS_00114886	10	-	72988123-72988192,72988304-72988439,72990902-72990969	274	XLOC_107385	u	cis-regulatory region	ENSSSCG00000028828;KLF6(antisense)	human and mouse	mouse	N
TCONS_00117081	11	+	7006061-7006152,7121390-7121660,7121828-7121890,7124572-7124600	455	XLOC_109426	u	cis-regulatory region	ENSSSCG00000009327;HMGB1(sense) ENSSSCG00000009328;-(antisense)	no	no	Y
TCONS_00117082	11	+	7006281-7006668,7121828-7121890,7124572-7124600	480	XLOC_109426	u	cis-regulatory region	ENSSSCG00000009327;HMGB1(sense) ENSSSCG00000009328;-(antisense)	no	mouse	Y
TCONS_00117130	11	+	7134026-7134682,7135342-7135593	909	XLOC_109465	u	cis-regulatory region	ENSSSCG00000009327;HMGB1(sense)	no	no	N
TCONS_00117988	11	+	12281623-12281681,12284131-12284298	227	XLOC_110263	u	cis-regulatory region	ENSSSCG00000026564;CCDC169(sense) ENSSSCG00000024635;-(sense)	no	no	N
TCONS_00118557	11	+	15688575-15688901,15689681-15689742,15705627-15705804	567	XLOC_110792	u	cis-regulatory region	ENSSSCG00000009370;FOXO1(antisense)	human and mouse	mouse	Y
TCONS_00118558	11	+	15688640-15688901,15705627-15705804	440	XLOC_110792	u	cis-regulatory region	ENSSSCG00000009370;FOXO1(antisense)	human and mouse	no	Y
TCONS_00118559	11	+	15689107-15689742,15705627-15705743,15711956-15712262	1060	XLOC_110792	u	cis-regulatory region	ENSSSCG00000009370;FOXO1(antisense)	human and mouse	human and mouse	Y
TCONS_00118666	11	+	16201715-16202062,16202379-16202488,16206506-16206558	511	XLOC_110878	u	cis-regulatory region	ENSSSCG00000009381;ALG11(antisense)	mouse	no	Y
TCONS_00122572	11	+	52401039-52401724,52411237-52411242	692	XLOC_114622	u	cis-regulatory region	ENSSSCG00000009466;UCHL3(sense)	no	human and mouse	Y
TCONS_00126938	11	+	70588660-70588690,70589559-70590072	545	XLOC_118923	u	cis-regulatory region	ENSSSCG00000009498;-(sense)	no	mouse	N
TCONS_00129283	11	+	81644222-81644288,81667190-81667529	407	XLOC_121190	u	cis-regulatory region	ENSSSCG00000009536;ssc-mir-7144(antisense)	human and mouse	no	Y
TCONS_00132544	11	-	12229472-12229746,12229841-12229908	343	XLOC_124198	u	cis-regulatory region	ENSSSCG00000009353;-(sense)	mouse	no	N
TCONS_00132656	11	-	12579076-12580500,12636317-12636748	1857	XLOC_124306	u	cis-regulatory region	ENSSSCG00000009356;RFXAP(antisense)	human and mouse	mouse	Y
TCONS_00132932	11	-	14710080-14710192,14710284-14710625	455	XLOC_124548	u	cis-regulatory region	ENSSSCG00000009369;COG6(antisense)	mouse	no	Y
TCONS_00138712	11	-	56089057-56092745,56096325-56096380,56097021-56097356	4081	XLOC_130099	u	cis-regulatory region	ENSSSCG00000009479;RBM26(sense)	human and mouse	human and mouse	N
TCONS_00138713	11	-	56089057-56092745,56096325-56096383,56097021-56097356	4084	XLOC_130099	u	cis-regulatory region	ENSSSCG00000009479;RBM26(sense)	human and mouse	human and mouse	N
TCONS_00140943	11	-	68214866-68215161,68215558-68215635,68291316-68291627	686	XLOC_132308	o	cis-regulatory region	ENSSSCG00000030380;U6(sense)	human and mouse	no	N
TCONS_00143643	11	-	83047262-83047334,83048890-83049078	262	XLOC_134903	u	cis-regulatory region	ENSSSCG00000009542;TNFSF13B(antisense)	human and mouse	no	N
TCONS_00144104	11	-	86764503-86764546,86764869-86765031	207	XLOC_135316	u	cis-regulatory region	ENSSSCG00000009566;-(antisense) ENSSSCG00000009567;RASA3(antisense)	human and mouse	no	N
TCONS_00144402	12	+	30873-31647,32682-32739	833	XLOC_135586	u	cis-regulatory region	ENSSSCG00000028156;OGFOD3(antisense)	human	no	Y
TCONS_00144408	12	+	43923-44209,44780-44824	332	XLOC_135589	u	cis-regulatory region	ENSSSCG00000028156;OGFOD3(antisense)	human and mouse	no	Y
TCONS_00144661	12	+	1573069-1573275,1573883-1577924	4249	XLOC_135776	u	cis-regulatory region	ENSSSCG00000017142;BAIAP2(antisense)	human and mouse	human and mouse	Y
TCONS_00145193	12	+	4273302-4273537,4273688-4273812,4276305-4276393	450	XLOC_136271	o	cis-regulatory region	ENSSSCG00000020578;SCARNA16(sense)	no	no	Y
TCONS_00146485	12	+	11264206-11264324,11280384-11280459,11282416-11282516,11313182-11314393	1508	XLOC_137425	u	cis-regulatory region	ENSSSCG00000017254;MKK6(antisense)	human and mouse	human and mouse	N
TCONS_00146486	12	+	11264215-11264321,11280384-11280464,11282416-11282507	280	XLOC_137425	u	cis-regulatory region	ENSSSCG00000017254;MKK6(antisense)	human and mouse	no	N
TCONS_00146487	12	+	11264220-11264328,11280384-11280464,11282416-11282507	282	XLOC_137425	u	cis-regulatory region	ENSSSCG00000017254;MKK6(antisense)	human and mouse	no	N
TCONS_00146488	12	+	11264236-11264325,11280384-11280459,11282416-11282507	258	XLOC_137425	u	cis-regulatory region	ENSSSCG00000017254;MKK6(antisense)	human and mouse	no	N
TCONS_00146938	12	+	14862416-14862462,14865358-14865550,14868920-14869367	688	XLOC_137788	x	cis-regulatory region	ENSSSCG00000019194;SNORND104(antisense) ENSSSCG00000018813;SNORA50(antisense)	no	mouse	Y
TCONS_00146980	12	+	14992893-14992970,15008206-15008480	353	XLOC_137816	u	cis-regulatory region	ENSSSCG00000017282;SCN4A(sense)	human and mouse	mouse	Y
TCONS_00147180	12	+	17234308-17234531,17236252-17236333,17236508-17236654	453	XLOC_137969	u	cis-regulatory region	ENSSSCG00000029971;CRHR1(sense)	human and mouse	mouse	Y
TCONS_00147406	12	+	18811589-18812288,18812432-18812596	865	XLOC_138139	u	cis-regulatory region	ENSSSCG00000017349;ADAM11(antisense)	mouse	no	N
TCONS_00147415	12	+	18953653-18953776,18962922-18963386	589	XLOC_138147	o	cis-regulatory region	ENSSSCG00000017352;-(antisense)	no	mouse	N
TCONS_00147475	12	+	19279338-19280108,19280788-19281813	1797	XLOC_138192	u	cis-regulatory region	ENSSSCG00000030167;SLC25A39(antisense)	no	human and mouse	Y
TCONS_00147476	12	+	19279338-19280106,19280788-19281813	1795	XLOC_138192	u	cis-regulatory region	ENSSSCG00000030167;SLC25A39(antisense)	no	human and mouse	Y
TCONS_00147558	12	+	19568524-19568697,19568891-19568937	221	XLOC_138245	u	cis-regulatory region	ENSSSCG00000017373;C17orf105(antisense) ENSSSCG00000020744;DUSP3(sense)	mouse	no	N
TCONS_00147623	12	+	20011488-20011720,20011842-20012097	489	XLOC_138296	u	cis-regulatory region	ENSSSCG00000024059;VAT1(antisense) ENSSSCG00000029460;RND2(sense)	no	mouse	Y
TCONS_00147642	12	+	20155818-20156167,20156576-20157142	917	XLOC_138308	o	cis-regulatory region	ENSSSCG00000028281;U2(sense) ENSSSCG00000027892;U2(sense)	mouse	no	Y
TCONS_00147643	12	+	20155818-20156167,20161374-20161421	398	XLOC_138308	o	cis-regulatory region	ENSSSCG00000028281;U2(sense)	mouse	no	Y
TCONS_00147832	12	+	21108261-21108917,21109106-21109123	675	XLOC_138447	u	cis-regulatory region	ENSSSCG00000017421;ACLY(sense)	mouse	no	N
TCONS_00148436	12	+	24290167-24290268,24291596-24291837	344	XLOC_138946	u	cis-regulatory region	ENSSSCG00000018912;ssc-mir-152(antisense) ENSSSCG00000017526;COPZ2(antisense)	mouse	no	N
TCONS_00148437	12	+	24290167-24290268,24291650-24291837	290	XLOC_138946	u	cis-regulatory region	ENSSSCG00000018912;ssc-mir-152(antisense) ENSSSCG00000017526;COPZ2(antisense)	mouse	no	N
TCONS_00149944	12	+	37074710-37074766,37075747-37075962	273	XLOC_140235	u	cis-regulatory region	ENSSSCG00000024145;PRR11(antisense)	no	mouse	N
TCONS_00150270	12	+	40182381-40182404,40183478-40183969	516	XLOC_140493	u	cis-regulatory region	ENSSSCG00000017693;AATF(sense)	mouse	mouse	N
TCONS_00151900	12	+	46833437-46833665,46834276-46834403,46841588-46841775	545	XLOC_142014	u	cis-regulatory region	ENSSSCG00000017758;SPAG5(antisense) ENSSSCG00000017765;-(antisense)	mouse	human and mouse	Y
TCONS_00152131	12	+	48193535-48193720,48197314-48197333	206	XLOC_142195	u	cis-regulatory region	ENSSSCG00000027883;-(antisense)	no	no	N
TCONS_00152408	12	+	49290737-49290810,49294366-49295403	1112	XLOC_142443	u	cis-regulatory region	ENSSSCG00000017810;CT120(antisense)	mouse	human and mouse	N
TCONS_00152807	12	+	51464102-51464444,51466567-51466604,51467868-51467982	496	XLOC_142809	u	cis-regulatory region	ENSSSCG00000017861;ASPA(sense)	mouse	no	N
TCONS_00152808	12	+	51464102-51464452,51466567-51466604,51467868-51467982	504	XLOC_142809	u	cis-regulatory region	ENSSSCG00000017861;ASPA(sense)	mouse	no	N
TCONS_00153018	12	+	52915439-52915681,52940595-52940716,53081649-53081922	639	XLOC_142974	x	cis-regulatory region	ENSSSCG00000022026;AIPL1(sense)	mouse	mouse	Y
TCONS_00153494	12	+	55452706-55452848,55460000-55461907	2051	XLOC_143366	u	cis-regulatory region	ENSSSCG00000017963;DNAH2(sense)	human and mouse	human and mouse	Y
TCONS_00153532	12	+	55533101-55533314,55534976-55535007	246	XLOC_143383	u	cis-regulatory region	ENSSSCG00000029940;KCNAB3(antisense) ENSSSCG00000023166;-(antisense)	human and mouse	no	N
TCONS_00154809	12	+	62606661-62606690,62607746-62609084	1369	XLOC_144558	u	cis-regulatory region	ENSSSCG00000018042;SLC47A2(antisense) ENSSSCG00000018041;ALDH3A2(sense)	human and mouse	no	Y
TCONS_00155498	12	-	4170274-4170348,4170436-4170566	206	XLOC_145124	u	cis-regulatory region	ENSSSCG00000020634;U6(antisense)	human and mouse	no	N
TCONS_00155499	12	-	4171847-4172138,4181192-4181251	352	XLOC_145125	u	cis-regulatory region	ENSSSCG00000020634;U6(antisense)	human and mouse	no	N
TCONS_00155573	12	-	4809240-4809279,4810958-4811050,4811505-4811583,4812116-4812204	301	XLOC_145182	o	cis-regulatory region	ENSSSCG00000019245;snoR38(sense) ENSSSCG00000019428;snoR38(sense) ENSSSCG00000019228;snoR38(sense)	human and mouse	mouse	Y
TCONS_00157072	12	-	13828693-13828733,13831274-13831328,13832595-13832911	413	XLOC_146511	u	cis-regulatory region	ENSSSCG00000017271;CACNG1(antisense)	mouse	mouse	Y
TCONS_00157522	12	-	17359760-17359882,17364100-17364297	321	XLOC_146869	u	cis-regulatory region	ENSSSCG00000017313;-(sense)	mouse	mouse	N
TCONS_00157583	12	-	18385512-18389011,18391111-18391178	3568	XLOC_146917	u	cis-regulatory region	ENSSSCG00000017330;MAP3K14(antisense)	mouse	human and mouse	Y
TCONS_00158640	12	-	24779038-24785390,24786418-24788078	8014	XLOC_147741	u	cis-regulatory region	ENSSSCG00000017535;HOXB4(sense)	mouse	human and mouse	Y
TCONS_00158743	12	-	25385993-25386777,25387555-25387664,25390050-25390146,25391259-25391533	1267	XLOC_147833	u	cis-regulatory region	ENSSSCG00000026701;PHOSPHO1(sense)	mouse	human and mouse	Y
TCONS_00159060	12	-	27592737-27593752,27594397-27594501	1121	XLOC_148067	u	cis-regulatory region	ENSSSCG00000017593;UTP18(antisense)	mouse	mouse	Y
TCONS_00159922	12	-	34078680-34078762,34079069-34079264,34080520-34080833	593	XLOC_148920	u	cis-regulatory region	ENSSSCG00000017614;TRIM25(antisense)	no	mouse	Y
TCONS_00160343	12	-	37532154-37532565,37534376-37534419	456	XLOC_149298	u	cis-regulatory region	ENSSSCG00000017671;RNFT1(antisense)	no	mouse	Y
TCONS_00160344	12	-	37532154-37532565,37534372-37534420	461	XLOC_149298	u	cis-regulatory region	ENSSSCG00000017671;RNFT1(antisense)	no	mouse	Y
TCONS_00160629	12	-	39161163-39161199,39172917-39173087	208	XLOC_149559	u	cis-regulatory region	ENSSSCG00000017679;C17orf64(antisense)	no	mouse	Y
TCONS_00160630	12	-	39161163-39161199,39173522-39173688	204	XLOC_149559	u	cis-regulatory region	ENSSSCG00000017679;C17orf64(antisense)	no	mouse	N
TCONS_00160678	12	-	39643027-39643343,39651418-39651570,39653807-39653947,39654596-39654644	660	XLOC_149595	u	cis-regulatory region	ENSSSCG00000023186;CA4(antisense)	mouse	no	Y
TCONS_00160679	12	-	39643027-39643343,39651418-39651570,39653807-39653974,39654596-39655059	1102	XLOC_149595	u	cis-regulatory region	ENSSSCG00000023186;CA4(antisense)	mouse	no	Y
TCONS_00162609	12	-	53025957-53025988,53031281-53031936	688	XLOC_151195	o	cis-regulatory region	ENSSSCG00000029355;-(sense)	mouse	human and mouse	N
TCONS_00162890	12	-	54690952-54691698,54693291-54693613,54694075-54694177,54695370-54695555,54696198-54696385	1547	XLOC_151421	u	cis-regulatory region	ENSSSCG00000017925;-(antisense)	no	mouse	Y
TCONS_00163115	12	-	55814184-55814220,55814581-55814889	346	XLOC_151561	u	cis-regulatory region	ENSSSCG00000017982;HES7(sense)	human and mouse	mouse	Y
TCONS_00163116	12	-	55814184-55814220,55815166-55815619	491	XLOC_151561	u	cis-regulatory region	ENSSSCG00000017982;HES7(sense)	human and mouse	no	Y
TCONS_00163143	12	-	55872965-55873278,55876282-55876385,55876890-55877198	727	XLOC_151572	u	cis-regulatory region	ENSSSCG00000027528;TMEM107(sense)	human and mouse	no	Y
TCONS_00163178	12	-	55989775-55989817,55993071-55993417	390	XLOC_151595	u	cis-regulatory region	ENSSSCG00000028166;ODF4(antisense)	human and mouse	mouse	N
TCONS_00163199	12	-	56038171-56038262,56041538-56041774	329	XLOC_151610	u	cis-regulatory region	ENSSSCG00000017985;RNF222(sense)	human and mouse	mouse	N
TCONS_00164377	12	-	62340326-62341151,62341211-62341512	1128	XLOC_152705	u	cis-regulatory region	ENSSSCG00000018035;PIGL(sense)	no	mouse	N
TCONS_00164403	12	-	62625945-62626517,62626857-62627044	761	XLOC_152716	u	cis-regulatory region	ENSSSCG00000018042;SLC47A2(sense)	human and mouse	no	Y
TCONS_00164443	12	-	62728989-62729011,62746153-62746290,62746399-62746452	215	XLOC_152748	u	cis-regulatory region	ENSSSCG00000018046;-(antisense)	no	no	Y
TCONS_00169223	13	+	28605460-28605618,28605694-28605845	311	XLOC_157214	u	cis-regulatory region	ENSSSCG00000011278;TRAK1(sense)	human	no	N
TCONS_00169314	13	+	28954541-28954591,28959731-28960158	479	XLOC_157285	u	cis-regulatory region	ENSSSCG00000011290;HIGD1A(antisense)	human	no	Y
TCONS_00170261	13	+	34299623-34300632,34302028-34302131,34309392-34309904	1627	XLOC_158113	u	cis-regulatory region	ENSSSCG00000011347;NME6(antisense)	no	mouse	Y
TCONS_00170264	13	+	34299988-34300632,34302028-34302131,34309392-34309459,34343202-34344166	1782	XLOC_158113	u	cis-regulatory region	ENSSSCG00000011347;NME6(antisense)	no	mouse	Y
TCONS_00170342	13	+	35001843-35002065,35003779-35003957	402	XLOC_158171	u	cis-regulatory region	ENSSSCG00000011378;CCDC71(antisense)	human and mouse	mouse	N
TCONS_00170471	13	+	35880739-35881187,35890806-35891049	693	XLOC_158275	u	cis-regulatory region	ENSSSCG00000011399;GNAI2(sense)	human and mouse	no	Y
TCONS_00170475	13	+	35884738-35886112,35890806-35891049	1619	XLOC_158275	u	cis-regulatory region	ENSSSCG00000011399;GNAI2(sense)	human and mouse	mouse	Y
TCONS_00170479	13	+	35889650-35889848,35890028-35890183,35890806-35891049	599	XLOC_158275	u	cis-regulatory region	ENSSSCG00000011399;GNAI2(sense)	human and mouse	mouse	Y
TCONS_00170663	13	+	37226034-37226084,37228425-37228933	560	XLOC_158418	o	cis-regulatory region	ENSSSCG00000029447;-(sense)	mouse	mouse	N
TCONS_00171554	13	+	44128010-44128269,44158258-44158846	849	XLOC_159195	u	cis-regulatory region	ENSSSCG00000025881;PDHB(antisense)	human and mouse	mouse	N
TCONS_00172022	13	+	47538285-47538412,47550093-47550424	460	XLOC_159649	u	cis-regulatory region	ENSSSCG00000024705;-(sense)	no	no	N
TCONS_00173864	13	+	60404227-60404419,60418997-60419273,60422541-60422623	553	XLOC_161433	u	cis-regulatory region	ENSSSCG00000011521;PDZRN3(antisense)	human and mouse	no	N
TCONS_00177566	13	+	85347190-85347365,85351599-85352067	645	XLOC_164857	u	cis-regulatory region	ENSSSCG00000021508;SLC35G2(antisense)	no	no	Y
TCONS_00177567	13	+	85347190-85347417,85351599-85352067	697	XLOC_164857	u	cis-regulatory region	ENSSSCG00000021508;SLC35G2(antisense)	no	no	Y
TCONS_00179973	13	+	98829991-98830211,98832712-98832925	435	XLOC_167152	u	cis-regulatory region	ENSSSCG00000028477;SERP1(antisense)	human and mouse	no	Y
TCONS_00179989	13	+	99096493-99096756,99142043-99142490	712	XLOC_167166	u	cis-regulatory region	ENSSSCG00000024295;SIAH2(antisense)	human and mouse	mouse	Y
TCONS_00181105	13	+	104497811-104497934,104504525-104504770	370	XLOC_168233	u	cis-regulatory region	ENSSSCG00000030567;SSR3(antisense)	human	no	N
TCONS_00186895	13	+	130788468-130789216,130789651-130789694,130794382-130794539,130795929-130796089,130796327-130796467,130799564-130799622	1312	XLOC_173836	o	cis-regulatory region	ENSSSCG00000027448;SNORA81(sense) ENSSSCG00000020700;SNORA63(sense) ENSSSCG00000022926;SNORA63(sense)	no	mouse	N
TCONS_00186896	13	+	130788468-130789216,130789651-130789742,130794382-130794539,130795929-130796089,130796327-130796467,130799564-130799622	1360	XLOC_173836	o	cis-regulatory region	ENSSSCG00000027448;SNORA81(sense) ENSSSCG00000020700;SNORA63(sense) ENSSSCG00000022926;SNORA63(sense)	no	mouse	N
TCONS_00186898	13	+	130793035-130794539,130795929-130796089,130796327-130796467,130799564-130799622	1866	XLOC_173836	o	cis-regulatory region	ENSSSCG00000027448;SNORA81(sense) ENSSSCG00000020700;SNORA63(sense) ENSSSCG00000022926;SNORA63(sense)	mouse	human and mouse	N
TCONS_00186899	13	+	130795575-130796089,130796327-130796467,130799564-130799622	715	XLOC_173836	o	cis-regulatory region	ENSSSCG00000027448;SNORA81(sense) ENSSSCG00000020700;SNORA63(sense) ENSSSCG00000022926;SNORA63(sense)	human and mouse	mouse	N
TCONS_00187050	13	+	131689932-131690080,131690328-131691101	923	XLOC_173935	u	cis-regulatory region	ENSSSCG00000021581;CLCN2(antisense)	human and mouse	mouse	Y
TCONS_00187056	13	+	131756854-131757285,131757881-131757978	530	XLOC_173937	u	cis-regulatory region	ENSSSCG00000025270;CHRD(sense) ENSSSCG00000023909;THPO(antisense)	human and mouse	mouse	N
TCONS_00187057	13	+	131756854-131757143,131757224-131757978	1045	XLOC_173937	u	cis-regulatory region	ENSSSCG00000025270;CHRD(sense) ENSSSCG00000023909;THPO(antisense)	human and mouse	mouse	N
TCONS_00187543	13	+	134685202-134685347,134685499-134691613	6261	XLOC_174373	u	cis-regulatory region	ENSSSCG00000011810;-(antisense)	human and mouse	human and mouse	N
TCONS_00187544	13	+	134685202-134685347,134685499-134685633,134697788-134697903,134701913-134702525	1010	XLOC_174373	u	cis-regulatory region	ENSSSCG00000011810;-(antisense)	human and mouse	mouse	N
TCONS_00187545	13	+	134685202-134685347,134685499-134685633,134697788-134697903,134701913-134701992,134706426-134706540,134709174-134710572	1991	XLOC_174373	u	cis-regulatory region	ENSSSCG00000011810;-(antisense)	human and mouse	human and mouse	N
TCONS_00187546	13	+	134685202-134685347,134685499-134685633,134697788-134697903,134701913-134701992,134702264-134702477,134706426-134706540,134709174-134710572	2205	XLOC_174373	u	cis-regulatory region	ENSSSCG00000011810;-(antisense)	human and mouse	human and mouse	N
TCONS_00189331	13	+	147427890-147427991,147428613-147429962	1452	XLOC_175976	u	cis-regulatory region	ENSSSCG00000011874;PARP14(antisense) ENSSSCG00000011873;HSPBAP1(sense)	human and mouse	no	N
TCONS_00194539	13	+	176506926-176507202,176510217-176510309	370	XLOC_180941	u	cis-regulatory region	ENSSSCG00000027432;NSUN3(antisense)	human and mouse	mouse	Y
TCONS_00198575	13	+	200136378-200136496,200137293-200138192	1019	XLOC_184886	u	cis-regulatory region	ENSSSCG00000012026;-(antisense)	human and mouse	no	Y
TCONS_00198576	13	+	200136378-200136496,200137293-200137477,200139608-200140314	1011	XLOC_184886	u	cis-regulatory region	ENSSSCG00000012026;-(antisense)	human and mouse	mouse	Y
TCONS_00199518	13	+	206383294-206383377,206396755-206396975	305	XLOC_185798	u	cis-regulatory region	ENSSSCG00000012037;PAXBP1(antisense)	human and mouse	mouse	N
TCONS_00204962	13	-	27620065-27620694,27620791-27620892,27622235-27622477	975	XLOC_190864	u	cis-regulatory region	ENSSSCG00000011274;CTNNB1(antisense)	human	human and mouse	N
TCONS_00204963	13	-	27620065-27620420,27620510-27620694,27620791-27620892,27621395-27622509	1758	XLOC_190864	u	cis-regulatory region	ENSSSCG00000011274;CTNNB1(antisense)	human	human and mouse	N
TCONS_00206476	13	-	36971603-36971802,36979922-36980003	282	XLOC_192031	u	cis-regulatory region	ENSSSCG00000011422;-(antisense)	human and mouse	no	N
TCONS_00206700	13	-	38014298-38015004,38020369-38020391	730	XLOC_192186	u	cis-regulatory region	ENSSSCG00000011449;GNL3(antisense)	human and mouse	no	N
TCONS_00206701	13	-	38014298-38015007,38020369-38020418	760	XLOC_192186	u	cis-regulatory region	ENSSSCG00000011449;GNL3(antisense)	human and mouse	no	N
TCONS_00211153	13	-	62987624-62987686,62989794-62989988,63013409-63013551	401	XLOC_196403	u	cis-regulatory region	ENSSSCG00000011524;CHL1(antisense)	mouse	mouse	N
TCONS_00212946	13	-	73090152-73090529,73092069-73092129	439	XLOC_198145	u	cis-regulatory region	ENSSSCG00000011550;CAMK1(antisense)	no	human and mouse	Y
TCONS_00213476	13	-	76452342-76454111,76506937-76506992,76568132-76568209	1904	XLOC_198607	u	cis-regulatory region	ENSSSCG00000011593;-(sense)	mouse	human and mouse	Y
TCONS_00215718	13	-	90360979-90361051,90378097-90378299	276	XLOC_200659	u	cis-regulatory region	ENSSSCG00000029774;RNF7(antisense)	human and mouse	no	Y
TCONS_00215724	13	-	90371470-90371939,90378097-90378278	652	XLOC_200659	u	cis-regulatory region	ENSSSCG00000029774;RNF7(antisense)	human and mouse	human and mouse	Y
TCONS_00215889	13	-	91466899-91468189,91477173-91477434	1553	XLOC_200799	u	cis-regulatory region	ENSSSCG00000011684;U2SURP(antisense)	human and mouse	mouse	N
TCONS_00215890	13	-	91466899-91468189,91478161-91478366	1497	XLOC_200799	u	cis-regulatory region	ENSSSCG00000011684;U2SURP(antisense)	human and mouse	mouse	N
TCONS_00215891	13	-	91466899-91468189,91473296-91473494,91478161-91478366	1696	XLOC_200799	u	cis-regulatory region	ENSSSCG00000011684;U2SURP(antisense)	human and mouse	mouse	N
TCONS_00215896	13	-	91472714-91473494,91477249-91477434	967	XLOC_200799	u	cis-regulatory region	ENSSSCG00000011684;U2SURP(antisense)	human and mouse	human and mouse	N
TCONS_00215897	13	-	91472714-91473494,91478161-91478366	987	XLOC_200799	u	cis-regulatory region	ENSSSCG00000011684;U2SURP(antisense)	human and mouse	human and mouse	N
TCONS_00215898	13	-	91472714-91473494,91478194-91478412	1000	XLOC_200799	u	cis-regulatory region	ENSSSCG00000011684;U2SURP(antisense)	human and mouse	human and mouse	N
TCONS_00218542	13	-	106799519-106799543,106799647-106800329	708	XLOC_203335	u	cis-regulatory region	ENSSSCG00000028623;RARRES1(sense)	human and mouse	no	N
TCONS_00220031	13	-	117387824-117388861,117392446-117392523	1116	XLOC_204756	u	cis-regulatory region	ENSSSCG00000028497;SAMD7(sense)	no	human and mouse	N
TCONS_00222984	13	-	130494943-130495283,130502050-130502082	374	XLOC_207603	u	cis-regulatory region	ENSSSCG00000024393;B3GNT5(sense)	mouse	no	N
TCONS_00224158	13	-	140624397-140628299,140628370-140628440,140630472-140630611,140632003-140632063	4175	XLOC_208689	u	cis-regulatory region	ENSSSCG00000026362;HES1(antisense)	human and mouse	human and mouse	Y
TCONS_00224159	13	-	140624397-140628288,140628370-140628440,140630472-140630611,140632003-140632063	4164	XLOC_208689	u	cis-regulatory region	ENSSSCG00000026362;HES1(antisense)	human and mouse	human and mouse	Y
TCONS_00224160	13	-	140624397-140628299,140628370-140628440,140629567-140630611,140632003-140632069	5086	XLOC_208689	u	cis-regulatory region	ENSSSCG00000026362;HES1(antisense)	human and mouse	human and mouse	Y
TCONS_00224487	13	-	142907242-142907291,142907370-142907506,142908347-142908476,142909500-142909552	370	XLOC_208974	u	cis-regulatory region	ENSSSCG00000029291;-(sense)	no	mouse	N
TCONS_00224543	13	-	143311760-143311934,143313246-143313361	291	XLOC_209023	u	cis-regulatory region	ENSSSCG00000011847;ZDHHC19(antisense)	no	no	N
TCONS_00224802	13	-	145925079-145926879,145967833-145969865	3834	XLOC_209238	u	cis-regulatory region	ENSSSCG00000025349;CCDC14(antisense)	no	human and mouse	N
TCONS_00224803	13	-	145925079-145926865,145967819-145969865	3834	XLOC_209238	u	cis-regulatory region	ENSSSCG00000025349;CCDC14(antisense)	no	human and mouse	N
TCONS_00227117	13	-	160288363-160288577,160336465-160336622	373	XLOC_211370	u	cis-regulatory region	ENSSSCG00000011941;IFT57(antisense)	human and mouse	no	Y
TCONS_00228553	13	-	168477655-168477670,168482898-168482962,168484638-168484812	256	XLOC_212732	u	cis-regulatory region	ENSSSCG00000021961;TOMM70A(sense)	human and mouse	no	N
TCONS_00230454	13	-	178439493-178439818,178475403-178475556,178545523-178545544	502	XLOC_214579	u	cis-regulatory region	ENSSSCG00000011995;-(sense)	human and mouse	human and mouse	N
TCONS_00232636	13	-	189364877-189364922,189369440-189369604	211	XLOC_216742	u	cis-regulatory region	ENSSSCG00000022325;-(antisense)	human and mouse	no	Y
TCONS_00235304	13	-	205594593-205594922,205620373-205620438	396	XLOC_219328	u	cis-regulatory region	ENSSSCG00000021355;SOD1(antisense)	human and mouse	mouse	Y
TCONS_00235305	13	-	205594593-205595342,205620373-205620438	816	XLOC_219328	u	cis-regulatory region	ENSSSCG00000021355;SOD1(antisense)	human and mouse	mouse	Y
TCONS_00237383	13	-	217834082-217834282,217834384-217834577	395	XLOC_221229	u	cis-regulatory region	ENSSSCG00000030160;-(sense)	human	no	Y
TCONS_00240264	14	+	14132742-14132919,14133976-14137493	3696	XLOC_223894	u	cis-regulatory region	ENSSSCG00000009683;KIF13B(antisense)	human and mouse	human and mouse	N
TCONS_00242306	14	+	28291188-28291277,28292731-28292891	251	XLOC_225826	u	cis-regulatory region	ENSSSCG00000009753;-(antisense)	human and mouse	mouse	N
TCONS_00242770	14	+	32691574-32693648,32695419-32695513,32698815-32698864,32699385-32700127	2963	XLOC_226176	u	cis-regulatory region	ENSSSCG00000009807;RHOF(sense) ENSSSCG00000009806;SETD1B(antisense)	human and mouse	human and mouse	Y
TCONS_00242771	14	+	32691574-32692588,32693402-32693506,32695419-32695513,32698815-32698864,32699290-32700127	2103	XLOC_226176	u	cis-regulatory region	ENSSSCG00000009807;RHOF(sense) ENSSSCG00000009806;SETD1B(antisense)	human and mouse	human and mouse	Y
TCONS_00242772	14	+	32691574-32693506,32695419-32695513,32698815-32698864,32699385-32699464,32699604-32700127	2682	XLOC_226176	u	cis-regulatory region	ENSSSCG00000009807;RHOF(sense) ENSSSCG00000009806;SETD1B(antisense)	human and mouse	human and mouse	Y
TCONS_00242773	14	+	32692109-32692338,32693402-32693506,32695419-32695513,32698815-32698864,32699385-32699464,32699604-32700127	1084	XLOC_226176	u	cis-regulatory region	ENSSSCG00000009807;RHOF(sense) ENSSSCG00000009806;SETD1B(antisense)	human and mouse	human and mouse	N
TCONS_00242775	14	+	32693744-32693930,32695419-32695513,32698815-32698864,32699290-32699464,32699604-32700127	1031	XLOC_226176	u	cis-regulatory region	ENSSSCG00000009807;RHOF(sense)	human and mouse	human and mouse	N
TCONS_00242776	14	+	32695143-32695513,32698815-32698864,32699290-32700127	1259	XLOC_226176	u	cis-regulatory region	ENSSSCG00000009807;RHOF(sense)	human and mouse	human and mouse	Y
TCONS_00242777	14	+	32699322-32699361,32699604-32700127	564	XLOC_226176	u	cis-regulatory region	ENSSSCG00000009807;RHOF(sense)	human and mouse	mouse	N
TCONS_00244291	14	+	42363121-42363300,42365250-42365729	660	XLOC_227534	u	cis-regulatory region	ENSSSCG00000009890;MAPKAPK5(antisense)	no	mouse	N
TCONS_00244446	14	+	43468131-43468494,43478572-43478752	545	XLOC_227659	u	cis-regulatory region	ENSSSCG00000009924;-(antisense)	no	no	Y
TCONS_00244901	14	+	46993620-46993846,46994070-46994466	624	XLOC_228054	u	cis-regulatory region	ENSSSCG00000009962;TFIP11(antisense)	human and mouse	human and mouse	Y
TCONS_00250150	14	+	82003377-82003787,82005653-82005706,82006339-82006515,82010770-82012493	2366	XLOC_232773	u	cis-regulatory region	ENSSSCG00000010292;P4HA1(antisense)	human	human and mouse	N
TCONS_00250151	14	+	82003377-82003787,82005653-82005706,82006445-82006515,82010770-82012493	2260	XLOC_232773	u	cis-regulatory region	ENSSSCG00000010292;P4HA1(antisense)	human	human and mouse	N
TCONS_00250372	14	+	84027049-84027426,84028033-84029717	2063	XLOC_232958	u	cis-regulatory region	ENSSSCG00000010322;ZNF503(antisense)	human and mouse	human and mouse	Y
TCONS_00255306	14	+	111724734-111724916,111746908-111747051	327	XLOC_237670	u	cis-regulatory region	ENSSSCG00000010461;ANKRD1(antisense)	human and mouse	no	N
TCONS_00256070	14	+	117670873-117671016,117672037-117672160,117673119-117674419	1569	XLOC_238315	u	cis-regulatory region	ENSSSCG00000010508;TM9SF3(antisense) ENSSSCG00000010509;PIK3AP1(antisense)	human and mouse	mouse	Y
TCONS_00256226	14	+	118630029-118630462,118662907-118662959,118663130-118663310	668	XLOC_238436	u	cis-regulatory region	ENSSSCG00000010529;SFRP5(antisense)	human and mouse	mouse	Y
TCONS_00256227	14	+	118630029-118630462,118663130-118663310	615	XLOC_238436	u	cis-regulatory region	ENSSSCG00000010529;SFRP5(antisense)	human and mouse	mouse	Y
TCONS_00256673	14	+	121960976-121961006,122025896-122026085	221	XLOC_238840	u	cis-regulatory region	ENSSSCG00000022693;LBX1(antisense)	human and mouse	no	Y
TCONS_00256897	14	+	123354341-123354514,123354823-123354903	255	XLOC_239018	u	cis-regulatory region	ENSSSCG00000010585;ACTR1A(antisense) ENSSSCG00000010586;SUFU(sense)	human and mouse	no	N
TCONS_00257664	14	+	131204910-131205055,131209005-131209184	326	XLOC_239736	u	cis-regulatory region	ENSSSCG00000010620;XPNPEP1(antisense)	human and mouse	no	Y
TCONS_00257665	14	+	131204934-131205061,131209005-131209184	308	XLOC_239736	u	cis-regulatory region	ENSSSCG00000010620;XPNPEP1(antisense)	human and mouse	no	Y
TCONS_00258548	14	+	135641900-135642163,135643069-135643234	430	XLOC_240560	u	cis-regulatory region	ENSSSCG00000010648;C10orf118(antisense)	no	no	Y
TCONS_00259048	14	+	139917183-139917226,139931041-139931185,139932206-139934206	2190	XLOC_241027	u	cis-regulatory region	ENSSSCG00000010674;FAM204A(antisense)	human and mouse	human and mouse	Y
TCONS_00259049	14	+	139917183-139917226,139931041-139931185,139950141-139951373	1422	XLOC_241027	u	cis-regulatory region	ENSSSCG00000010674;FAM204A(antisense)	human and mouse	human and mouse	Y
TCONS_00259050	14	+	139917186-139917226,139931038-139932167	1171	XLOC_241027	u	cis-regulatory region	ENSSSCG00000010674;FAM204A(antisense)	human and mouse	no	Y
TCONS_00259197	14	+	140538003-140538171,140543220-140543670	620	XLOC_241165	o	cis-regulatory region	ENSSSCG00000010679;EIF3A(antisense) ENSSSCG00000020452;SNORA70(sense)	human and mouse	human and mouse	Y
TCONS_00260011	14	+	145706550-145706860,145707043-145707440	709	XLOC_241861	u	cis-regulatory region	ENSSSCG00000023560;-(antisense)	human and mouse	mouse	N
TCONS_00260783	14	+	152204922-152204945,152205864-152206712	873	XLOC_242601	u	cis-regulatory region	ENSSSCG00000024388;BNIP3(antisense)	human and mouse	no	Y
TCONS_00261702	14	-	6840289-6840422,6842603-6842715	247	XLOC_243417	u	cis-regulatory region	ENSSSCG00000009616;HR(sense)	human and mouse	no	Y
TCONS_00262200	14	-	12513343-12513381,12513433-12513594	201	XLOC_243860	u	cis-regulatory region	ENSSSCG00000009667;GULO(antisense)	human and mouse	no	Y
TCONS_00262667	14	-	16070250-16070280,16071206-16072167	993	XLOC_244264	u	cis-regulatory region	ENSSSCG00000022383;GATA4(antisense)	human and mouse	no	Y
TCONS_00265464	14	-	30990429-30990579,30990811-30990989	330	XLOC_246946	u	cis-regulatory region	ENSSSCG00000009766;ATP6V0A2(sense)	human and mouse	no	N
TCONS_00265767	14	-	33115475-33115816,33121249-33121413	507	XLOC_247167	u	cis-regulatory region	ENSSSCG00000009814;ANAPC5(antisense)	human and mouse	human and mouse	N
TCONS_00265837	14	-	33673590-33674281,33677724-33677960,33680404-33680514,33689634-33689691	1098	XLOC_247203	u	cis-regulatory region	ENSSSCG00000030222;ANAPC7(sense)	mouse	no	N
TCONS_00267064	14	-	43086572-43086794,43091714-43091915	425	XLOC_248315	u	cis-regulatory region	ENSSSCG00000020716;UNC119B(antisense)	mouse	mouse	Y
TCONS_00267130	14	-	43446726-43447014,43448061-43448222	451	XLOC_248367	u	cis-regulatory region	ENSSSCG00000009922;-(antisense)	mouse	no	N
TCONS_00268238	14	-	52206207-52206676,52275750-52275828,52288918-52288996,52322069-52322126	686	XLOC_249281	o	cis-regulatory region	ENSSSCG00000031037;IGLV-7(antisense) ENSSSCG00000031054;IGLV-8(antisense) ENSSSCG00000030789;IGLV-12(antisense)	no	no	N
TCONS_00268265	14	-	52247082-52247318,52288918-52288964	284	XLOC_249281	x	cis-regulatory region	ENSSSCG00000030868;IGLV-10(antisense) ENSSSCG00000031037;IGLV-7(antisense)	no	no	N
TCONS_00268253	14	-	52226984-52227186,52265498-52265619	325	XLOC_249303	x	cis-regulatory region	ENSSSCG00000030775;IGLV-11(antisense)	no	no	N
TCONS_00268263	14	-	52244234-52244526,52286265-52286319	348	XLOC_249313	x	cis-regulatory region	ENSSSCG00000030868;IGLV-10(antisense) ENSSSCG00000031037;IGLV-7(antisense)	no	mouse	N
TCONS_00268324	14	-	52393854-52394315,52397336-52397999	1126	XLOC_249369	u	cis-regulatory region	ENSSSCG00000030893;IGLV-3(antisense) ENSSSCG00000030730;IGLV-4(antisense)	no	mouse	N
TCONS_00268327	14	-	52396671-52397540,52398015-52398066	922	XLOC_249369	u	cis-regulatory region	ENSSSCG00000030893;IGLV-3(antisense)	no	no	N
TCONS_00268329	14	-	52406741-52406806,52531137-52531385	315	XLOC_249372	o	cis-regulatory region	ENSSSCG00000030834;IGLV-2(antisense)	no	mouse	N
TCONS_00268569	14	-	54159180-54159209,54168633-54168703,54168977-54169134	259	XLOC_249542	u	cis-regulatory region	ENSSSCG00000010108;-(antisense)	no	mouse	N
TCONS_00268670	14	-	54546656-54547851,54587580-54587618	1235	XLOC_249620	x	cis-regulatory region	ENSSSCG00000010117;-(antisense)	human	human and mouse	Y
TCONS_00268742	14	-	54890069-54890794,54891622-54891674	779	XLOC_249679	u	cis-regulatory region	ENSSSCG00000010128;SEPT5(antisense)	human and mouse	no	N
TCONS_00268743	14	-	54890805-54891400,54891717-54891994	874	XLOC_249680	u	cis-regulatory region	ENSSSCG00000010128;SEPT5(antisense)	human and mouse	mouse	N
TCONS_00268849	14	-	55364773-55364956,55366093-55366274	366	XLOC_249769	u	cis-regulatory region	ENSSSCG00000026176;-(antisense)	human and mouse	no	N
TCONS_00270082	14	-	63568129-63568222,63573027-63573191	259	XLOC_250929	u	cis-regulatory region	ENSSSCG00000010171;-(antisense)	mouse	no	Y
TCONS_00270494	14	-	65903337-65903385,65916890-65917046,65917472-65917817	552	XLOC_251309	u	cis-regulatory region	ENSSSCG00000026501;-(antisense) ENSSSCG00000010198;-(antisense)	mouse	no	Y
TCONS_00271611	14	-	71358313-71358726,71377541-71377671,71503697-71503826,71506878-71507002,71507780-71507917,71509200-71510093	1832	XLOC_252359	u	cis-regulatory region	ENSSSCG00000010223;ADO(antisense)	human and mouse	mouse	Y
TCONS_00271612	14	-	71358313-71358726,71377541-71377671,71503697-71503826,71506878-71507002,71509200-71510093	1694	XLOC_252359	u	cis-regulatory region	ENSSSCG00000010223;ADO(antisense)	human and mouse	mouse	Y
TCONS_00271633	14	-	71377401-71377671,71503697-71503826,71506878-71507002,71509485-71509509	551	XLOC_252359	u	cis-regulatory region	ENSSSCG00000010223;ADO(antisense)	human and mouse	no	N
TCONS_00271911	14	-	72318269-72318545,72330670-72330835	443	XLOC_252640	u	cis-regulatory region	ENSSSCG00000010229;REEP3(antisense)	human and mouse	mouse	N
TCONS_00273078	14	-	80292267-80292305,80298897-80299082	225	XLOC_253747	u	cis-regulatory region	ENSSSCG00000010278;-(antisense)	human and mouse	no	N
TCONS_00273122	14	-	80908918-80909387,80909546-80910404	1329	XLOC_253771	u	cis-regulatory region	ENSSSCG00000010283;-(sense)	human and mouse	no	N
TCONS_00273303	14	-	82593915-82594050,82594111-82594341	367	XLOC_253888	u	cis-regulatory region	ENSSSCG00000010303;SYNPO2L(sense)	no	human and mouse	N
TCONS_00274022	14	-	88058218-88058601,88064376-88064800	809	XLOC_254553	u	cis-regulatory region	ENSSSCG00000010329;-(antisense)	human and mouse	mouse	Y
TCONS_00275353	14	-	95721114-95721420,95722107-95723230	1431	XLOC_255837	o	cis-regulatory region	ENSSSCG00000024054;-(sense)	no	mouse	N
TCONS_00275355	14	-	95721114-95721420,95757827-95758141	622	XLOC_255837	o	cis-regulatory region	ENSSSCG00000024054;-(sense)	no	no	Y
TCONS_00276790	14	-	102527120-102527891,102539549-102539670,102560297-102560624	1222	XLOC_257166	u	cis-regulatory region	ENSSSCG00000027984;ZWINT(antisense)	mouse	mouse	Y
TCONS_00276798	14	-	102538785-102539670,102560297-102560600	1190	XLOC_257166	u	cis-regulatory region	ENSSSCG00000027984;ZWINT(antisense)	mouse	mouse	Y
TCONS_00278358	14	-	110172967-110173615,110208009-110208157	798	XLOC_258692	x	cis-regulatory region	ENSSSCG00000010452;IFIT3(antisense)	human and mouse	mouse	N
TCONS_00278475	14	-	110489163-110489232,110494445-110494594,110498797-110498825	249	XLOC_258787	u	cis-regulatory region	ENSSSCG00000010457;KIF20B(antisense)	human and mouse	mouse	Y
TCONS_00279144	14	-	115858160-115858507,116111801-116111817	365	XLOC_259416	x	cis-regulatory region	ENSSSCG00000010487;-(antisense)	mouse	no	N
TCONS_00279871	14	-	120105917-120106206,120115716-120115789,120117244-120117323,120117623-120117917,120118411-120118508,120122727-120122770,120164218-120164530	1194	XLOC_260078	u	cis-regulatory region	ENSSSCG00000010538;NKX2-3(antisense)	human and mouse	mouse	Y
TCONS_00279885	14	-	120119682-120120125,120122727-120122770,120164212-120164530	807	XLOC_260078	u	cis-regulatory region	ENSSSCG00000010538;NKX2-3(antisense)	human and mouse	mouse	Y
TCONS_00279887	14	-	120120586-120122770,120164212-120164505	2479	XLOC_260078	u	cis-regulatory region	ENSSSCG00000010538;NKX2-3(antisense)	human and mouse	human and mouse	Y
TCONS_00280459	14	-	124962991-124963015,124982125-124982462	363	XLOC_260581	u	cis-regulatory region	ENSSSCG00000010608;SFR1(antisense)	human and mouse	mouse	Y
TCONS_00282098	14	-	135284336-135284358,135284485-135284670	209	XLOC_262154	u	cis-regulatory region	ENSSSCG00000010645;-(antisense) ENSSSCG00000010644;-(sense)	human and mouse	no	Y
TCONS_00282443	14	-	137521347-137522069,137528111-137528531	1144	XLOC_262479	u	cis-regulatory region	ENSSSCG00000010655;-(sense)	human and mouse	human and mouse	N
TCONS_00282574	14	-	137747285-137747410,137747708-137747805	224	XLOC_262479	u	cis-regulatory region	ENSSSCG00000026085;-(sense)	human and mouse	no	Y
TCONS_00282808	14	-	138964947-138965141,138974014-138974077,138994813-138994924,139051029-139051447	790	XLOC_262818	u	cis-regulatory region	ENSSSCG00000010671;EMX2(antisense)	human and mouse	human and mouse	Y
TCONS_00282813	14	-	138973283-138974077,138994813-138994924,139051029-139051476	1355	XLOC_262818	u	cis-regulatory region	ENSSSCG00000010671;EMX2(antisense)	human and mouse	human and mouse	Y
TCONS_00282824	14	-	139031036-139031106,139051029-139051447	490	XLOC_262818	u	cis-regulatory region	ENSSSCG00000010671;EMX2(antisense)	human and mouse	human and mouse	Y
TCONS_00282825	14	-	139031366-139031654,139051029-139051447	708	XLOC_262818	u	cis-regulatory region	ENSSSCG00000010671;EMX2(antisense)	human and mouse	human and mouse	Y
TCONS_00283003	14	-	140325282-140326423,140327018-140327175	1300	XLOC_262995	u	cis-regulatory region	ENSSSCG00000010676;CACUL1(antisense)	no	human and mouse	Y
TCONS_00283083	14	-	140490149-140490261,140490358-140490486,140492387-140492978	834	XLOC_263073	u	cis-regulatory region	ENSSSCG00000010678;NANOS1(antisense)	human and mouse	human and mouse	Y
TCONS_00284295	14	-	150601779-150606269,150606401-150606951	5042	XLOC_264128	u	cis-regulatory region	ENSSSCG00000010756;MGMT(antisense)	human and mouse	human and mouse	Y
TCONS_00284374	14	-	151187702-151187982,151189012-151189132	402	XLOC_264196	u	cis-regulatory region	ENSSSCG00000010759;GLRX3(antisense)	human and mouse	no	N
TCONS_00284459	14	-	152164913-152165040,152168210-152168507	426	XLOC_264279	u	cis-regulatory region	ENSSSCG00000027988;-(antisense)	human and mouse	no	Y
TCONS_00285163	15	+	994187-995820,995918-1002158	7875	XLOC_264958	u	cis-regulatory region	ENSSSCG00000028384;RND3(sense)	human and mouse	human and mouse	N
TCONS_00285313	15	+	2128253-2128387,2150731-2150866,2152215-2153295	1352	XLOC_265101	u	cis-regulatory region	ENSSSCG00000023627;LYPD6(antisense)	human and mouse	no	Y
TCONS_00285314	15	+	2128264-2128387,2150731-2150866,2152215-2152298,2175940-2176099	504	XLOC_265101	u	cis-regulatory region	ENSSSCG00000023627;LYPD6(antisense)	human and mouse	no	Y
TCONS_00288903	15	+	21929316-21929533,22039467-22039671	423	XLOC_268605	u	cis-regulatory region	ENSSSCG00000023479;-(sense)	no	no	N
TCONS_00290047	15	+	28736570-28737016,28737240-28737474	682	XLOC_269714	u	cis-regulatory region	ENSSSCG00000023693;PROC(antisense)	mouse	mouse	N
TCONS_00291959	15	+	44300334-44300604,44304116-44305186	1342	XLOC_271525	u	cis-regulatory region	ENSSSCG00000015765;-(antisense)	no	mouse	N
TCONS_00291960	15	+	44300334-44300604,44304116-44304227,44341000-44341022	406	XLOC_271525	u	cis-regulatory region	ENSSSCG00000015765;-(antisense)	no	no	N
TCONS_00292308	15	+	45544102-45544602,45546925-45546987	564	XLOC_271856	u	cis-regulatory region	ENSSSCG00000015771;NEIL3(sense)	mouse	mouse	N
TCONS_00295964	15	+	66386008-66386054,66397965-66398324	407	XLOC_275318	u	cis-regulatory region	ENSSSCG00000015860;SFT2D3(antisense)	no	mouse	N
TCONS_00297151	15	+	75723090-75723362,75766309-75767603	1568	XLOC_276446	u	cis-regulatory region	ENSSSCG00000015891;TBR1(sense)	human and mouse	no	Y
TCONS_00299549	15	+	91421740-91423401,91423625-91425412	3450	XLOC_278655	u	cis-regulatory region	ENSSSCG00000015984;HOXD4(sense)	human and mouse	mouse	N
TCONS_00301630	15	+	105741246-105741834,105742267-105742570,105765860-105765929,105797984-105798379	1359	XLOC_280606	u	cis-regulatory region	ENSSSCG00000016047;MSTN(antisense)	human and mouse	mouse	N
TCONS_00303151	15	+	115371502-115371565,115381211-115381368	222	XLOC_282029	u	cis-regulatory region	ENSSSCG00000016091;-(antisense)	human and mouse	no	N
TCONS_00305604	15	+	131801794-131802584,131803751-131804066	1107	XLOC_284295	u	cis-regulatory region	ENSSSCG00000016179;TNP1(antisense)	human and mouse	mouse	N
TCONS_00307401	15	+	145020216-145020362,145020612-145020695,145023680-145023868	420	XLOC_285960	u	cis-regulatory region	ENSSSCG00000016263;-(sense)	human and mouse	no	N
TCONS_00307668	15	+	146947469-146947545,146948709-146949209	578	XLOC_286184	u	cis-regulatory region	ENSSSCG00000016287;CHRND(sense)	mouse	mouse	N
TCONS_00307710	15	+	147315129-147315199,147315546-147317859	2385	XLOC_286210	u	cis-regulatory region	ENSSSCG00000022612;-(sense)	human and mouse	human and mouse	N
TCONS_00308519	15	+	154434738-154435042,154435169-154435452	589	XLOC_286905	u	cis-regulatory region	ENSSSCG00000016364;GPC1(antisense)	no	no	N
TCONS_00308647	15	+	155067854-155069231,155069345-155071134	3168	XLOC_287011	u	cis-regulatory region	ENSSSCG00000016379;HDLBP(antisense)	human and mouse	human and mouse	Y
TCONS_00309236	15	-	1618-2444,2751-3192	1269	XLOC_287569	u	cis-regulatory region	ENSSSCG00000022011;NMI(sense)	human	mouse	N
TCONS_00312070	15	-	18255980-18256062,18269253-18269594	425	XLOC_290335	u	cis-regulatory region	ENSSSCG00000015689;DARS(antisense)	human and mouse	no	Y
TCONS_00312767	15	-	22701510-22701608,22704358-22704507,22725094-22725160	316	XLOC_290993	u	cis-regulatory region	ENSSSCG00000015710;ARP3(antisense)	mouse	no	Y
TCONS_00313897	15	-	34654414-34654806,34655037-34655160	517	XLOC_292098	u	cis-regulatory region	ENSSSCG00000015729;TSN(antisense)	no	no	N
TCONS_00315027	15	-	43205644-43206321,43207196-43207269,43208721-43208905	937	XLOC_293196	u	cis-regulatory region	ENSSSCG00000030758;DEFB-104L(antisense)	no	no	Y
TCONS_00315028	15	-	43205644-43206321,43207196-43207269,43208724-43208913	942	XLOC_293196	u	cis-regulatory region	ENSSSCG00000030758;DEFB-104L(antisense)	no	no	Y
TCONS_00315029	15	-	43205644-43205962,43206161-43206321,43208724-43208914	671	XLOC_293196	u	cis-regulatory region	ENSSSCG00000030758;DEFB-104L(antisense)	no	no	Y
TCONS_00315188	15	-	44489077-44489617,44495801-44495906	647	XLOC_293345	u	cis-regulatory region	ENSSSCG00000015769;SPCS3(antisense)	mouse	mouse	Y
TCONS_00315875	15	-	51507366-51507616,51521890-51522058,51530446-51530468	443	XLOC_294014	u	cis-regulatory region	ENSSSCG00000024555;ING2(antisense)	mouse	mouse	Y
TCONS_00315876	15	-	51507366-51507616,51514262-51514366,51521890-51522049,51530446-51530468	539	XLOC_294014	u	cis-regulatory region	ENSSSCG00000024555;ING2(antisense)	mouse	mouse	Y
TCONS_00315888	15	-	51529133-51530671,51530789-51530816	1567	XLOC_294014	u	cis-regulatory region	ENSSSCG00000024555;ING2(antisense)	mouse	human and mouse	Y
TCONS_00318266	15	-	62897214-62897593,62899750-62899794,62903894-62903980,62905256-62905709	966	XLOC_296245	u	cis-regulatory region	ENSSSCG00000015850;DUSP4(antisense)	mouse	no	Y
TCONS_00318270	15	-	62904546-62905031,62905243-62905709	953	XLOC_296245	u	cis-regulatory region	ENSSSCG00000015850;DUSP4(antisense)	mouse	no	Y
TCONS_00318657	15	-	66239871-66239930,66243345-66243576	292	XLOC_296599	u	cis-regulatory region	ENSSSCG00000028633;AMMECR1L(antisense)	no	mouse	N
TCONS_00319583	15	-	72627364-72627524,72627638-72627695	219	XLOC_297492	u	cis-regulatory region	ENSSSCG00000015878;-(antisense)	human and mouse	no	Y
TCONS_00321465	15	-	87488245-87488283,87490902-87491132	270	XLOC_299203	u	cis-regulatory region	ENSSSCG00000015952;HAT1(antisense)	human and mouse	no	Y
TCONS_00322654	15	-	92003040-92004346,92004729-92004871,92007284-92007623,92306247-92306321,92408270-92408438,92417407-92417568	2196	XLOC_300336	u	cis-regulatory region	ENSSSCG00000025706;-(antisense) ENSSSCG00000015988;HNRNPA3(antisense)	human and mouse	human and mouse	Y
TCONS_00324931	15	-	104500491-104501074,104503455-104503542	672	XLOC_302495	u	cis-regulatory region	ENSSSCG00000016036;WDR75(antisense)	human and mouse	human and mouse	N
TCONS_00325363	15	-	107625508-107625720,107656659-107656756,107657962-107658187	537	XLOC_302864	u	cis-regulatory region	ENSSSCG00000016062;NABP1(antisense)	human and mouse	mouse	N
TCONS_00325364	15	-	107625508-107625720,107656659-107656757,107657962-107658217	568	XLOC_302864	u	cis-regulatory region	ENSSSCG00000016062;NABP1(antisense)	human and mouse	mouse	Y
TCONS_00325383	15	-	107654865-107656756,107657962-107658187	2118	XLOC_302864	u	cis-regulatory region	ENSSSCG00000016062;NABP1(antisense)	human and mouse	mouse	N
TCONS_00325384	15	-	107654865-107656755,107657962-107658231	2161	XLOC_302864	u	cis-regulatory region	ENSSSCG00000016062;NABP1(antisense)	human and mouse	mouse	Y
TCONS_00326692	15	-	115984499-115984575,115985328-115985452	202	XLOC_304143	u	cis-regulatory region	ENSSSCG00000028980;-(sense)	no	mouse	N
TCONS_00327622	15	-	122880493-122880720,122881015-122881070	284	XLOC_304970	u	cis-regulatory region	ENSSSCG00000023264;IDH1(sense)	human and mouse	no	N
TCONS_00327724	15	-	124438457-124438792,124439526-124439674,124441357-124441445,124443312-124443337	600	XLOC_305071	u	cis-regulatory region	ENSSSCG00000016152;-(antisense)	mouse	mouse	Y
TCONS_00327726	15	-	124439624-124439674,124442151-124443232	1133	XLOC_305071	u	cis-regulatory region	ENSSSCG00000016152;-(antisense)	mouse	mouse	N
TCONS_00329211	15	-	133852514-133853709,133854123-133854964	2038	XLOC_306455	u	cis-regulatory region	ENSSSCG00000026964;-(sense) ENSSSCG00000023145;-(sense)	human and mouse	mouse	N
TCONS_00330593	15	-	145408719-145409034,145413359-145413452,145419244-145419351,145419714-145420034	839	XLOC_307722	x	cis-regulatory region	ENSSSCG00000016269;SPATA3(antisense) ENSSSCG00000023439;-(antisense)	human and mouse	mouse	N
TCONS_00330594	15	-	145409362-145409413,145413359-145413452,145419240-145419351,145419714-145420034	579	XLOC_307722	x	cis-regulatory region	ENSSSCG00000016269;SPATA3(antisense) ENSSSCG00000023439;-(antisense)	human and mouse	mouse	N
TCONS_00331517	15	-	154709067-154709492,154709593-154710030	864	XLOC_308527	u	cis-regulatory region	ENSSSCG00000016370;SEPT2(antisense)	mouse	mouse	Y
TCONS_00334042	16	+	12934673-12934844,12939711-12939798,12942857-12943068	472	XLOC_310999	u	cis-regulatory region	ENSSSCG00000027117;U6(antisense)	human and mouse	no	N
TCONS_00335386	16	+	22068692-22068861,22120736-22120771	206	XLOC_312304	u	cis-regulatory region	ENSSSCG00000016831;SPEF2(sense)	mouse	no	N
TCONS_00335734	16	+	24666201-24666267,24668365-24668529	232	XLOC_312621	x	cis-regulatory region	ENSSSCG00000019645;-(antisense)	human and mouse	no	N
TCONS_00336494	16	+	29292945-29293448,29296800-29297020	725	XLOC_313343	u	cis-regulatory region	ENSSSCG00000016868;-(sense)	no	no	Y
TCONS_00341053	16	+	55953679-55953710,55956398-55957571	1206	XLOC_317637	o	cis-regulatory region	ENSSSCG00000022169;-(sense)	human and mouse	human and mouse	Y
TCONS_00341205	16	+	56978812-56979323,56985929-56986243	827	XLOC_317770	u	cis-regulatory region	ENSSSCG00000016998;-(antisense)	human and mouse	no	Y
TCONS_00342289	16	+	65197364-65197398,65198315-65199083	804	XLOC_318817	u	cis-regulatory region	ENSSSCG00000017024;CCNG1(antisense)	human and mouse	no	N
TCONS_00343277	16	+	69004590-69004991,69011409-69011846	840	XLOC_319780	u	cis-regulatory region	ENSSSCG00000017039;TTC1(antisense)	human and mouse	no	N
TCONS_00343278	16	+	69004594-69004762,69004887-69004991,69006338-69006751	688	XLOC_319780	u	cis-regulatory region	ENSSSCG00000017039;TTC1(antisense)	human and mouse	no	N
TCONS_00345640	16	+	82794144-82795036,82795400-82795754	1248	XLOC_322059	u	cis-regulatory region	ENSSSCG00000017109;ADAMTS16(antisense)	human and mouse	mouse	N
TCONS_00346075	16	+	86469368-86469419,86469596-86469771	228	XLOC_322477	u	cis-regulatory region	ENSSSCG00000020913;-(antisense)	no	no	Y
TCONS_00349461	16	-	22399527-22399922,22405068-22405091	420	XLOC_325777	u	cis-regulatory region	ENSSSCG00000020824;-(sense)	mouse	no	N
TCONS_00350087	16	-	25730105-25730275,25732451-25734630,25735785-25735842	2409	XLOC_326343	u	cis-regulatory region	ENSSSCG00000016857;DAB2(sense)	human and mouse	mouse	N
TCONS_00350884	16	-	29106732-29106757,29110372-29110492,29112553-29112646,29112726-29112837,29112954-29113637,29115766-29115875,29127474-29127629,29128023-29128092	1373	XLOC_327040	x	cis-regulatory region	ENSSSCG00000021282;U6(antisense)	human	mouse	Y
TCONS_00352933	16	-	40593157-40593335,40633923-40634054,40635253-40637213	2272	XLOC_329053	u	cis-regulatory region	ENSSSCG00000016929;PDE4D(sense)	human and mouse	no	N
TCONS_00353641	16	-	45512277-45512572,45547855-45548046	488	XLOC_329714	u	cis-regulatory region	ENSSSCG00000016940;HTR1A(sense)	human and mouse	no	N
TCONS_00355390	16	-	55726372-55726963,55762189-55762259,55766108-55766215,55767769-55768156	1159	XLOC_331320	u	cis-regulatory region	ENSSSCG00000016991;DUSP1(antisense)	human and mouse	human and mouse	Y
TCONS_00355407	16	-	55744513-55745973,55762189-55762259,55766108-55766218,55767769-55767971	1846	XLOC_331320	u	cis-regulatory region	ENSSSCG00000016991;DUSP1(antisense)	human and mouse	mouse	Y
TCONS_00355428	16	-	55765638-55766220,55767769-55768202	1017	XLOC_331320	u	cis-regulatory region	ENSSSCG00000016991;DUSP1(antisense)	human and mouse	no	Y
TCONS_00359972	16	-	77584575-77584747,77593533-77594644	1285	XLOC_335731	u	cis-regulatory region	ENSSSCG00000017082;-(sense)	no	mouse	N
TCONS_00360144	16	-	78738989-78739049,78741701-78741984	345	XLOC_335883	o	cis-regulatory region	ENSSSCG00000019258;SNORD123(sense)	human and mouse	mouse	Y
TCONS_00362161	17	+	6334032-6334263,6335620-6335657	270	XLOC_337806	u	cis-regulatory region	ENSSSCG00000006995;ASAH1(antisense)	human and mouse	no	Y
TCONS_00363509	17	+	15896996-15897160,15902247-15902393,15902681-15902725	357	XLOC_339086	u	cis-regulatory region	ENSSSCG00000007046;TRMT6(antisense)	mouse	no	Y
TCONS_00367213	17	+	36275203-36275466,36282341-36282939	863	XLOC_342653	u	cis-regulatory region	ENSSSCG00000007148;C20orf27(sense)	no	human and mouse	Y
TCONS_00367214	17	+	36275203-36275387,36282341-36282939	784	XLOC_342653	u	cis-regulatory region	ENSSSCG00000007148;C20orf27(sense)	no	human and mouse	Y
TCONS_00367215	17	+	36276384-36276532,36282341-36282939	748	XLOC_342653	u	cis-regulatory region	ENSSSCG00000007148;C20orf27(sense)	no	human and mouse	N
TCONS_00367407	17	+	37451376-37451733,37452144-37452207,37453662-37454191	952	XLOC_342798	u	cis-regulatory region	ENSSSCG00000007173;IDH3B(antisense)	no	mouse	N
TCONS_00367415	17	+	37510686-37510734,37511052-37511177,37511854-37512370	692	XLOC_342806	o	cis-regulatory region	ENSSSCG00000023159;SNORD64(sense)	no	human and mouse	N
TCONS_00367416	17	+	37510686-37510734,37511052-37511177,37590975-37591490	691	XLOC_342806	o	cis-regulatory region	ENSSSCG00000023159;SNORD64(sense)	no	human and mouse	N
TCONS_00367417	17	+	37510686-37510734,37511052-37511177,37511854-37511900,37591022-37591490	691	XLOC_342806	o	cis-regulatory region	ENSSSCG00000023159;SNORD64(sense)	no	human and mouse	N
TCONS_00367509	17	+	38930412-38930446,38951871-38952046,38962805-38962937	344	XLOC_342894	u	cis-regulatory region	ENSSSCG00000025875;-(antisense)	no	no	N
TCONS_00368373	17	+	45252898-45253107,45254692-45256867	2386	XLOC_343595	u	cis-regulatory region	ENSSSCG00000007317;DLGAP4(sense)	human and mouse	human and mouse	N
TCONS_00368630	17	+	46931003-46931243,46931838-46932551	955	XLOC_343817	u	cis-regulatory region	ENSSSCG00000021542;SNORA71(sense) ENSSSCG00000029733;SNORA71(sense)	mouse	no	N
TCONS_00368631	17	+	46931287-46931307,46931838-46932551	735	XLOC_343817	u	cis-regulatory region	ENSSSCG00000021542;SNORA71(sense) ENSSSCG00000029733;SNORA71(sense)	mouse	mouse	N
TCONS_00368632	17	+	46932924-46933128,46934412-46934799	593	XLOC_343818	o	cis-regulatory region	ENSSSCG00000021542;SNORA71(sense)	human and mouse	mouse	N
TCONS_00368634	17	+	46934509-46934543,46934871-46934965,46935052-46935437	516	XLOC_343818	u	cis-regulatory region	ENSSSCG00000021542;SNORA71(sense)	human and mouse	mouse	N
TCONS_00369037	17	+	49202180-49202411,49202839-49202886	280	XLOC_344196	u	cis-regulatory region	ENSSSCG00000022356;-(antisense) ENSSSCG00000007356;PLCG1(sense)	human and mouse	no	N
TCONS_00369295	17	+	51625996-51626359,51632521-51633807	1651	XLOC_344431	u	cis-regulatory region	ENSSSCG00000024325;SGK2(sense)	human	mouse	Y
TCONS_00369399	17	+	52134537-52135079,52135193-52136163	1514	XLOC_344516	u	cis-regulatory region	ENSSSCG00000025757;-(antisense)	human and mouse	mouse	Y
TCONS_00369400	17	+	52134552-52134762,52135193-52136163	1182	XLOC_344516	u	cis-regulatory region	ENSSSCG00000025757;-(antisense)	human and mouse	mouse	Y
TCONS_00369607	17	+	53759679-53759722,53760014-53760172	203	XLOC_344691	u	cis-regulatory region	ENSSSCG00000007433;PCIF1(sense)	human and mouse	no	Y
TCONS_00369972	17	+	57118147-57118191,57146793-57146908,57151116-57151210	256	XLOC_345014	u	cis-regulatory region	ENSSSCG00000026672;-(antisense)	no	no	N
TCONS_00371576	17	+	65803001-65803163,65804996-65805143	311	XLOC_346516	u	cis-regulatory region	ENSSSCG00000007514;VAPB(sense)	human and mouse	no	N
TCONS_00371935	17	+	66839501-66839520,66845665-66845936	292	XLOC_346817	u	cis-regulatory region	ENSSSCG00000007527;EDN3(sense)	human and mouse	no	N
TCONS_00372432	17	+	69054822-69055234,69055526-69056243	1131	XLOC_347296	u	cis-regulatory region	ENSSSCG00000024694;TAF4(antisense)	human	mouse	Y
TCONS_00374415	17	-	11465571-11465672,11555631-11555776	248	XLOC_349189	o	cis-regulatory region	ENSSSCG00000020099;5S_rRNA(sense)	mouse	no	Y
TCONS_00376657	17	-	30457861-30457904,30471600-30471675,30472319-30472871	673	XLOC_351273	u	cis-regulatory region	ENSSSCG00000007099;SCP2D1(antisense)	human and mouse	human and mouse	N
TCONS_00377121	17	-	34438176-34439734,34440118-34440235	1677	XLOC_351723	u	cis-regulatory region	ENSSSCG00000007117;GZF1(antisense)	human and mouse	mouse	Y
TCONS_00377257	17	-	35133801-35135172,35137191-35137287	1469	XLOC_351843	u	cis-regulatory region	ENSSSCG00000022124;NANP(antisense)	mouse	mouse	Y
TCONS_00378754	17	-	46334149-46334541,46335053-46335321	662	XLOC_353081	u	cis-regulatory region	ENSSSCG00000007338;-(antisense)	human and mouse	no	Y
TCONS_00379093	17	-	49192826-49194201,49194323-49194575,49194674-49196971	3927	XLOC_353401	u	cis-regulatory region	ENSSSCG00000007355;TOP1(antisense)	human and mouse	human and mouse	N
TCONS_00379196	17	-	49498584-49498783,49499887-49501152	1466	XLOC_353493	u	cis-regulatory region	ENSSSCG00000007360;CHD6(sense)	human and mouse	mouse	N
TCONS_00379584	17	-	51417789-51419136,51437349-51437419,51437648-51437753,51512062-51512912	2376	XLOC_353860	u	cis-regulatory region	ENSSSCG00000007362;SRSF6(antisense)	human and mouse	mouse	Y
TCONS_00379585	17	-	51417789-51419136,51437349-51437419,51437648-51437753,51512255-51512912	2183	XLOC_353860	u	cis-regulatory region	ENSSSCG00000007362;SRSF6(antisense)	human and mouse	mouse	Y
TCONS_00379586	17	-	51417789-51419136,51437349-51437419,51437648-51437753,51512255-51512408,51512732-51512912	1860	XLOC_353860	u	cis-regulatory region	ENSSSCG00000007362;SRSF6(antisense)	human and mouse	mouse	Y
TCONS_00379597	17	-	51434698-51437419,51437648-51437753,51512255-51512912	3486	XLOC_353860	u	cis-regulatory region	ENSSSCG00000007362;SRSF6(antisense)	human and mouse	human and mouse	Y
TCONS_00379909	17	-	53383929-53383957,53387888-53388128,53389670-53389795	396	XLOC_354158	u	cis-regulatory region	ENSSSCG00000020659;-(sense)	no	no	N
TCONS_00380063	17	-	54402433-54403071,54412752-54413290,54414656-54414866,54416318-54416377,54419062-54419411	1799	XLOC_354277	o	cis-regulatory region	ENSSSCG00000007445;ZNF334(sense)	human and mouse	no	Y
TCONS_00380064	17	-	54402433-54403071,54412752-54413290,54442372-54442479	1286	XLOC_354277	o	cis-regulatory region	ENSSSCG00000007448;-(sense) ENSSSCG00000007445;ZNF334(sense)	human and mouse	no	N
TCONS_00380353	17	-	57540301-57540430,57540974-57541076	233	XLOC_354533	u	cis-regulatory region	ENSSSCG00000007464;-(sense)	human and mouse	mouse	N
TCONS_00381266	17	-	64732359-64732914,64748081-64748104	580	XLOC_355355	u	cis-regulatory region	ENSSSCG00000007501;BMP7(sense)	human and mouse	no	N
TCONS_00381330	17	-	65092962-65093275,65094508-65094536	343	XLOC_355411	u	cis-regulatory region	ENSSSCG00000007507;PCK1(antisense)	human and mouse	no	N
TCONS_00382066	18	+	312413-312454,367115-368535	1463	XLOC_356076	x	cis-regulatory region	ENSSSCG00000027174;-(antisense)	no	no	N
TCONS_00382067	18	+	312561-312901,366151-366190	381	XLOC_356077	x	cis-regulatory region	ENSSSCG00000027174;-(antisense)	no	no	N
TCONS_00382677	18	+	3179371-3179929,3185750-3185802	612	XLOC_356662	u	cis-regulatory region	ENSSSCG00000023077;-(antisense)	no	no	Y
TCONS_00382678	18	+	3179371-3179929,3188354-3188483	689	XLOC_356662	u	cis-regulatory region	ENSSSCG00000023077;-(antisense)	no	no	Y
TCONS_00382845	18	+	5047284-5047328,5059495-5059573,5076839-5076940	226	XLOC_356815	u	cis-regulatory region	ENSSSCG00000016427;XRCC2(sense)	human and mouse	no	N
TCONS_00383316	18	+	7222951-7223059,7232095-7232768	783	XLOC_357222	u	cis-regulatory region	ENSSSCG00000016466;GSTK1(antisense)	human and mouse	human and mouse	N
TCONS_00383321	18	+	7240089-7240279,7274103-7274234,7275116-7275267	475	XLOC_357226	x	cis-regulatory region	ENSSSCG00000016466;GSTK1(antisense)	human and mouse	no	Y
TCONS_00383322	18	+	7240097-7240173,7274103-7274234,7275116-7275267	361	XLOC_357226	x	cis-regulatory region	ENSSSCG00000016466;GSTK1(antisense)	human and mouse	no	Y
TCONS_00383442	18	+	7874470-7874577,7877027-7877088,7880987-7881165	349	XLOC_357331	o	cis-regulatory region	ENSSSCG00000027814;-(sense) ENSSSCG00000028801;-(sense)	no	no	N
TCONS_00383640	18	+	9677158-9677333,9681962-9682111	326	XLOC_357506	u	cis-regulatory region	ENSSSCG00000016496;ADCK2(antisense)	human and mouse	mouse	N
TCONS_00383778	18	+	11013953-11014049,11014591-11014814	321	XLOC_357620	u	cis-regulatory region	ENSSSCG00000016512;ZAP(sense)	human and mouse	no	Y
TCONS_00383779	18	+	11014221-11014440,11014591-11014814	444	XLOC_357620	u	cis-regulatory region	ENSSSCG00000016512;ZAP(sense)	human and mouse	no	Y
TCONS_00385921	18	+	25966517-25966661,25967148-25967311,25968437-25968524	397	XLOC_359588	u	cis-regulatory region	ENSSSCG00000016611;CADPS2(sense)	human and mouse	no	N
TCONS_00386421	18	+	29767855-29767980,29773213-29773345,29991022-29991121	359	XLOC_360056	o	cis-regulatory region	ENSSSCG00000028280;-(antisense)	human and mouse	mouse	Y
TCONS_00386422	18	+	29767855-29767980,29991022-29991122,30024099-30024135	264	XLOC_360056	o	cis-regulatory region	ENSSSCG00000028280;-(antisense)	human and mouse	mouse	Y
TCONS_00387736	18	+	39568874-39569177,39569311-39569383	377	XLOC_361314	u	cis-regulatory region	ENSSSCG00000027662;-(sense)	no	no	N
TCONS_00388033	18	+	42732675-42734213,42736370-42736433	1603	XLOC_361582	u	cis-regulatory region	ENSSSCG00000027063;DPY19L1(sense)	mouse	human and mouse	N
TCONS_00389039	18	+	50078979-50080487,50084692-50084731	1549	XLOC_362525	u	cis-regulatory region	ENSSSCG00000016704;HOXA4(sense)	human and mouse	no	Y
TCONS_00389233	18	+	50985691-50987053,50987299-50987421,50988318-50988401,50988559-50989908,50990454-50993089	5556	XLOC_362698	u	cis-regulatory region	ENSSSCG00000026894;NFE2L3(antisense)	human and mouse	human and mouse	N
TCONS_00389923	18	+	55398435-55398557,55398898-55398936,55401569-55401645,55402074-55402298,55402955-55403567	1077	XLOC_363353	o	cis-regulatory region	ENSSSCG00000019018;SNORA9(sense)	human	human and mouse	Y
TCONS_00389924	18	+	55398441-55398557,55398898-55399662	882	XLOC_363353	u	cis-regulatory region	ENSSSCG00000019018;SNORA9(sense)	human	no	Y
TCONS_00390298	18	+	57994451-57995221,57997617-57997698	853	XLOC_363679	u	cis-regulatory region	ENSSSCG00000021865;INHBA(sense)	human and mouse	human and mouse	N
TCONS_00390299	18	+	57994451-57995221,57997536-57997698	934	XLOC_363679	u	cis-regulatory region	ENSSSCG00000021865;INHBA(sense)	human and mouse	human and mouse	N
TCONS_00390505	18	+	59938085-59938463,59939872-59939938,59974212-59974482	717	XLOC_363877	u	cis-regulatory region	ENSSSCG00000030497;YAE1D1(antisense)	human and mouse	no	Y
TCONS_00390509	18	+	59938257-59938463,59939872-59940343	679	XLOC_363877	u	cis-regulatory region	ENSSSCG00000030497;YAE1D1(antisense)	human and mouse	no	Y
TCONS_00390511	18	+	59938282-59938463,59939872-59939938,59943144-59943247	353	XLOC_363877	u	cis-regulatory region	ENSSSCG00000030497;YAE1D1(antisense)	human and mouse	no	Y
TCONS_00390820	18	-	42931-43187,44168-44235	325	XLOC_364141	u	cis-regulatory region	ENSSSCG00000022033;-(sense)	human and mouse	mouse	N
TCONS_00390976	18	-	864073-864123,864985-865183	250	XLOC_364287	u	cis-regulatory region	ENSSSCG00000016406;ESYT2(antisense)	human and mouse	no	N
TCONS_00391090	18	-	1810010-1810128,1840078-1841286	1328	XLOC_364384	u	cis-regulatory region	ENSSSCG00000016414;RNF32(antisense)	no	no	Y
TCONS_00392075	18	-	6503121-6503607,6504066-6504150	572	XLOC_365316	u	cis-regulatory region	ENSSSCG00000025610;AGAP3(sense)	human and mouse	no	Y
TCONS_00392076	18	-	6503121-6503607,6504645-6504836	679	XLOC_365316	u	cis-regulatory region	ENSSSCG00000028266;TMUB1(antisense) ENSSSCG00000025610;AGAP3(sense)	human and mouse	mouse	Y
TCONS_00392310	18	-	7575090-7575276,7575936-7576046,7581631-7581779	447	XLOC_365514	u	cis-regulatory region	ENSSSCG00000016472;KEL(sense)	no	mouse	N
TCONS_00394266	18	-	19788121-19792084,19800728-19800969	4206	XLOC_367334	u	cis-regulatory region	ENSSSCG00000016565;ZC3HC1(sense)	no	human and mouse	N
TCONS_00395936	18	-	29826218-29826524,29828295-29828427,29833662-29833787	566	XLOC_368891	u	cis-regulatory region	ENSSSCG00000021652;-(antisense)	no	mouse	Y
TCONS_00397859	18	-	42404065-42404177,42524658-42525024	480	XLOC_370721	x	cis-regulatory region	ENSSSCG00000016663;DPY19L2(antisense)	mouse	no	Y
TCONS_00398779	18	-	50035673-50035736,50035902-50036041	204	XLOC_371567	u	cis-regulatory region	ENSSSCG00000026322;ssc-mir-196b-2(antisense) ENSSSCG00000021204;HOXA10(antisense)	human and mouse	mouse	N
TCONS_00398782	18	-	50075036-50075743,50076246-50076294	757	XLOC_371570	u	cis-regulatory region	ENSSSCG00000016704;HOXA4(antisense)	human and mouse	mouse	Y
TCONS_00399373	18	-	53409307-53409589,53423163-53423376	497	XLOC_372133	u	cis-regulatory region	ENSSSCG00000016720;PGAM2(antisense)	no	no	N
TCONS_00399378	18	-	53415105-53415305,53423163-53423389	428	XLOC_372133	u	cis-regulatory region	ENSSSCG00000016720;PGAM2(antisense)	human	no	N
TCONS_00399551	18	-	54849866-54850265,54850483-54850524	442	XLOC_372299	u	cis-regulatory region	ENSSSCG00000016729;IGFBP3(antisense)	human and mouse	no	N
TCONS_00399616	18	-	55178596-55178771,55196886-55196969,55197428-55197657	490	XLOC_372356	x	cis-regulatory region	ENSSSCG00000016732;-(antisense)	human and mouse	mouse	Y
TCONS_00399697	18	-	55950240-55950652,55952566-55952609	457	XLOC_372416	u	cis-regulatory region	ENSSSCG00000016754;AEBP1(sense)	human and mouse	mouse	Y
TCONS_00400966	18	-	60804262-60804318,60807621-60807843	280	XLOC_373635	u	cis-regulatory region	ENSSSCG00000016777;ZNF212(antisense)	human and mouse	no	Y
TCONS_00401337	2	+	487478-487547,488089-488202,490466-490487	206	XLOC_373959	u	cis-regulatory region	ENSSSCG00000012856;NAP1L4(antisense)	mouse	no	Y
TCONS_00401474	2	+	1227511-1227550,1228279-1228536	298	XLOC_374088	u	cis-regulatory region	ENSSSCG00000012864;-(sense)	human	no	N
TCONS_00401709	2	+	3414283-3414320,3415038-3415346	347	XLOC_374292	u	cis-regulatory region	ENSSSCG00000012889;CHKA(sense)	human and mouse	no	N
TCONS_00402032	2	+	5792134-5792425,5793151-5793265	407	XLOC_374519	u	cis-regulatory region	ENSSSCG00000012983;-(antisense)	human and mouse	human and mouse	Y
TCONS_00402122	2	+	6100548-6100584,6101645-6102213	606	XLOC_374593	u	cis-regulatory region	ENSSSCG00000012998;-(antisense)	human and mouse	no	N
TCONS_00402123	2	+	6100764-6100801,6101645-6102213	607	XLOC_374593	u	cis-regulatory region	ENSSSCG00000012998;-(antisense)	human and mouse	no	N
TCONS_00402342	2	+	7557401-7557451,7558306-7558480	226	XLOC_374743	u	cis-regulatory region	ENSSSCG00000013052;RTN3(antisense)	human and mouse	mouse	N
TCONS_00402723	2	+	9689486-9689986,9690279-9690400,9691615-9691672	681	XLOC_375027	u	cis-regulatory region	ENSSSCG00000013085;TMEM138(antisense)	human and mouse	no	Y
TCONS_00402724	2	+	9689486-9690005,9690279-9690400,9691615-9691672	700	XLOC_375027	u	cis-regulatory region	ENSSSCG00000013085;TMEM138(antisense)	human and mouse	no	Y
TCONS_00402768	2	+	10177081-10177208,10204560-10205150	719	XLOC_375060	u	cis-regulatory region	ENSSSCG00000028762;VPS37C(antisense)	human and mouse	mouse	N
TCONS_00402988	2	+	11093544-11094052,11101353-11101428	585	XLOC_375260	u	cis-regulatory region	ENSSSCG00000013118;MRPL16(antisense)	no	no	Y
TCONS_00403466	2	+	14081486-14081592,14093463-14093599,14113257-14113310,14121290-14121623	632	XLOC_375706	o	cis-regulatory region	ENSSSCG00000024094;-(antisense)	no	human and mouse	N
TCONS_00409014	2	+	46159773-46162938,46163083-46167785	7869	XLOC_380935	u	cis-regulatory region	ENSSSCG00000030418;-(sense)	human and mouse	human and mouse	N
TCONS_00409237	2	+	48904646-48904921,48909270-48909399,48921166-48921292,48928408-48928430	556	XLOC_381144	u	cis-regulatory region	ENSSSCG00000021170;FAR1(antisense)	human and mouse	no	Y
TCONS_00410595	2	+	59182948-59185441,59186355-59186552	2692	XLOC_382353	u	cis-regulatory region	ENSSSCG00000029924;-(sense)	human	human and mouse	Y
TCONS_00410618	2	+	59273214-59274120,59274402-59276067	2573	XLOC_382363	u	cis-regulatory region	ENSSSCG00000013894;IL12RB1(sense)	no	human and mouse	Y
TCONS_00410624	2	+	59313284-59313409,59320254-59320322,59338693-59338821	324	XLOC_382368	u	cis-regulatory region	ENSSSCG00000013893;ARRDC2(antisense)	human and mouse	no	N
TCONS_00411293	2	+	64775700-64776050,64781143-64781192	401	XLOC_382905	u	cis-regulatory region	ENSSSCG00000013785;-(sense)	human	no	N
TCONS_00411419	2	+	65447816-65447913,65452432-65453963	1630	XLOC_382997	u	cis-regulatory region	ENSSSCG00000013764;RFX1(sense)	human and mouse	human and mouse	Y
TCONS_00412254	2	+	71027744-71027785,71029541-71029646,71054842-71054982,71057527-71057768	531	XLOC_383663	o	cis-regulatory region	ENSSSCG00000013605;ACTL9(antisense)	no	no	N
TCONS_00412566	2	+	72755515-72755543,72755808-72757739	1961	XLOC_383878	u	cis-regulatory region	ENSSSCG00000013552;GPR108(sense)	human and mouse	mouse	N
TCONS_00412640	2	+	73217524-73218237,73286077-73286197,73305348-73305517	1005	XLOC_383942	x	cis-regulatory region	ENSSSCG00000024254;ALKBH7(antisense)	human and mouse	no	N
TCONS_00412677	2	+	73410556-73411662,73412029-73412614	1693	XLOC_383967	u	cis-regulatory region	ENSSSCG00000013534;MLLT1(sense)	human and mouse	human and mouse	N
TCONS_00413364	2	+	77159807-77160087,77167180-77167336	438	XLOC_384494	o	cis-regulatory region	ENSSSCG00000025631;-(sense)	mouse	mouse	N
TCONS_00413896	2	+	80383165-80383496,80384439-80384469	363	XLOC_384881	u	cis-regulatory region	ENSSSCG00000014019;MAML1(antisense)	human and mouse	no	N
TCONS_00413920	2	+	80588965-80588989,80590336-80590563	253	XLOC_384905	u	cis-regulatory region	ENSSSCG00000014023;RUFY1(antisense)	human and mouse	no	N
TCONS_00414369	2	+	82231997-82232519,82233794-82234016	746	XLOC_385315	u	cis-regulatory region	ENSSSCG00000014041;MXD3(antisense)	mouse	mouse	Y
TCONS_00415005	2	+	86366543-86366721,86367180-86367233,86368938-86369175,86372979-86373015	508	XLOC_385869	u	cis-regulatory region	ENSSSCG00000014084;POC5(antisense)	human and mouse	no	Y
TCONS_00415006	2	+	86366543-86366721,86367180-86367233,86368938-86369175,86376094-86376282	660	XLOC_385869	u	cis-regulatory region	ENSSSCG00000014084;POC5(antisense)	human and mouse	no	Y
TCONS_00415007	2	+	86366543-86366721,86367180-86367233,86368938-86369175,86373121-86373175,86376094-86376282	715	XLOC_385869	u	cis-regulatory region	ENSSSCG00000014084;POC5(antisense)	human and mouse	no	Y
TCONS_00417249	2	+	97539475-97539546,97552970-97553013,97556755-97556920,97557775-97557821	329	XLOC_387982	u	cis-regulatory region	ENSSSCG00000014147;CCNH(antisense)	human and mouse	no	N
TCONS_00418400	2	+	106475450-106475721,106484145-106484346,106490984-106491051,106545036-106545087	594	XLOC_389073	u	cis-regulatory region	ENSSSCG00000014168;ELL2(antisense)	human and mouse	no	Y
TCONS_00418401	2	+	106475460-106475721,106490984-106491051,106545036-106545087	382	XLOC_389073	u	cis-regulatory region	ENSSSCG00000014168;ELL2(antisense)	human and mouse	no	Y
TCONS_00418403	2	+	106475607-106475730,106484145-106484346,106490984-106491051,106545036-106545087	446	XLOC_389073	u	cis-regulatory region	ENSSSCG00000014168;ELL2(antisense)	human and mouse	no	N
TCONS_00418674	2	+	107168916-107168957,107169106-107170423	1360	XLOC_389329	u	cis-regulatory region	ENSSSCG00000014171;ERAP1(antisense)	human	mouse	N
TCONS_00420140	2	+	112823848-112824226,113050984-113051220	616	XLOC_390732	u	cis-regulatory region	ENSSSCG00000024089;C5orf30(sense)	human and mouse	mouse	N
TCONS_00421919	2	+	122147944-122148275,122196111-122196239,122235108-122236239	1593	XLOC_392461	u	cis-regulatory region	ENSSSCG00000029860;-(sense) ENSSSCG00000019323;SNORA13(antisense)	mouse	human and mouse	Y
TCONS_00421920	2	+	122148029-122148275,122235108-122236239	1379	XLOC_392461	u	cis-regulatory region	ENSSSCG00000029860;-(sense) ENSSSCG00000019323;SNORA13(antisense)	mouse	human and mouse	Y
TCONS_00421921	2	+	122148029-122148280,122235108-122236239	1384	XLOC_392461	u	cis-regulatory region	ENSSSCG00000029860;-(sense) ENSSSCG00000019323;SNORA13(antisense)	mouse	human and mouse	Y
TCONS_00421922	2	+	122148038-122148280,122196111-122196239,122235108-122236239	1504	XLOC_392461	u	cis-regulatory region	ENSSSCG00000029860;-(sense) ENSSSCG00000019323;SNORA13(antisense)	mouse	human and mouse	Y
TCONS_00421923	2	+	122148078-122148275,122169242-122169966	923	XLOC_392461	u	cis-regulatory region	ENSSSCG00000029860;-(sense) ENSSSCG00000019323;SNORA13(antisense)	mouse	human and mouse	Y
TCONS_00421924	2	+	122148078-122148275,122169242-122169443,122196111-122196239,122235108-122236239	1661	XLOC_392461	u	cis-regulatory region	ENSSSCG00000029860;-(sense) ENSSSCG00000019323;SNORA13(antisense)	mouse	human and mouse	Y
TCONS_00422398	2	+	123008978-123009454,123085158-123085268,123346509-123346594,123462319-123462866	1222	XLOC_392912	u	cis-regulatory region	ENSSSCG00000014213;KCNN2(sense)	no	mouse	Y
TCONS_00422418	2	+	123077840-123085268,123346509-123346594,123462319-123462866	8063	XLOC_392912	u	cis-regulatory region	ENSSSCG00000014213;KCNN2(sense)	no	human and mouse	Y
TCONS_00423641	2	+	129851655-129853935,129854099-129854195	2378	XLOC_394086	u	cis-regulatory region	ENSSSCG00000014229;PRR16(sense)	human	mouse	N
TCONS_00424497	2	+	135323742-135324002,135331162-135331246,135332260-135332342,135437592-135437715,135467149-135467179	584	XLOC_394904	x	cis-regulatory region	ENSSSCG00000014249;MARCH3(antisense)	human and mouse	mouse	Y
TCONS_00424498	2	+	135323786-135324002,135331162-135331246,135332256-135332342,135407072-135407303	621	XLOC_394904	x	cis-regulatory region	ENSSSCG00000014249;MARCH3(antisense)	human and mouse	mouse	Y
TCONS_00424499	2	+	135323805-135323990,135331162-135331246,135332256-135332267	283	XLOC_394904	u	cis-regulatory region	ENSSSCG00000014249;MARCH3(antisense)	human and mouse	mouse	Y
TCONS_00424937	2	+	137176653-137177681,137178658-137178803,137184233-137184812	1755	XLOC_395313	u	cis-regulatory region	ENSSSCG00000014257;SLC27A6(sense)	human and mouse	no	N
TCONS_00425491	2	+	140804489-140804764,140806094-140806126	309	XLOC_395806	u	cis-regulatory region	ENSSSCG00000014291;AFF4(antisense)	human and mouse	mouse	Y
TCONS_00425732	2	+	142447647-142447770,142456341-142456415,142459121-142459374	453	XLOC_396019	u	cis-regulatory region	ENSSSCG00000014303;PHF15(sense)	human and mouse	no	Y
TCONS_00425871	2	+	143227049-143227278,143227682-143227829	378	XLOC_396129	u	cis-regulatory region	ENSSSCG00000014309;-(antisense)	mouse	no	Y
TCONS_00427031	2	+	148445045-148445190,148445352-148445423	218	XLOC_397174	u	cis-regulatory region	ENSSSCG00000026471;PCDHA3(sense) ENSSSCG00000022218;PCDHA6(sense)	human and mouse	no	N
TCONS_00428530	2	+	157019712-157020066,157026482-157026579	453	XLOC_398583	u	cis-regulatory region	ENSSSCG00000023279;SH3TC2(antisense)	human and mouse	no	Y
TCONS_00428606	2	+	157428523-157428554,157444758-157445056	331	XLOC_398644	u	cis-regulatory region	ENSSSCG00000014436;ARHGEF37(sense) ENSSSCG00000014435;CSNK1A1(antisense)	human and mouse	no	Y
TCONS_00429329	2	-	524856-525509,525643-525771	783	XLOC_399259	u	cis-regulatory region	ENSSSCG00000012857;CARS(sense)	human	mouse	Y
TCONS_00429359	2	-	723429-723636,723995-724034	248	XLOC_399284	u	cis-regulatory region	ENSSSCG00000012859;-(sense)	human	no	Y
TCONS_00429370	2	-	775586-776266,779369-779439	752	XLOC_399290	x	cis-regulatory region	ENSSSCG00000012858;-(antisense)	no	mouse	N
TCONS_00429660	2	-	3570527-3572075,3572502-3572792	1840	XLOC_399528	u	cis-regulatory region	ENSSSCG00000026349;-(antisense)	human and mouse	human and mouse	N
TCONS_00430068	2	-	6165866-6165921,6166783-6166870,6190889-6191121	377	XLOC_399808	x	cis-regulatory region	ENSSSCG00000027057;SYVN1(antisense)	human and mouse	no	N
TCONS_00430374	2	-	8227051-8227375,8228585-8228790,8229412-8229473	593	XLOC_400043	u	cis-regulatory region	ENSSSCG00000024545;CHRM1(sense)	no	no	Y
TCONS_00430919	2	-	11458454-11458498,11461135-11461291	202	XLOC_400499	u	cis-regulatory region	ENSSSCG00000024524;-(sense)	human and mouse	no	N
TCONS_00431377	2	-	15363276-15363401,15364951-15365089,15372208-15372314,15395931-15395983	425	XLOC_400910	o	cis-regulatory region	ENSSSCG00000021908;-(sense)	no	no	N
TCONS_00431382	2	-	15386458-15386753,15390278-15390350	369	XLOC_400915	u	cis-regulatory region	ENSSSCG00000024703;-(sense)	no	mouse	N
TCONS_00436655	2	-	43873160-43873484,43874801-43874835	360	XLOC_405875	o	cis-regulatory region	ENSSSCG00000020501;U6(sense)	human and mouse	no	N
TCONS_00437157	2	-	47910704-47911354,47913710-47913754,47952029-47952119,47957951-47958037,47965279-47965927	1523	XLOC_406352	u	cis-regulatory region	ENSSSCG00000013391;-(antisense)	human and mouse	mouse	Y
TCONS_00437158	2	-	47910704-47911354,47913710-47913754,47952029-47952119,47965279-47965927	1436	XLOC_406352	u	cis-regulatory region	ENSSSCG00000013391;-(antisense)	human and mouse	mouse	Y
TCONS_00437159	2	-	47910704-47911354,47935899-47936171,47952029-47952119,47957951-47958037,47965279-47965927	1751	XLOC_406352	u	cis-regulatory region	ENSSSCG00000013391;-(antisense)	human and mouse	mouse	Y
TCONS_00437886	2	-	52331758-52332344,52332736-52332882	734	XLOC_407021	u	cis-regulatory region	ENSSSCG00000027983;RNF141(antisense)	human and mouse	no	N
TCONS_00437887	2	-	52331758-52332344,52333141-52333261	708	XLOC_407021	u	cis-regulatory region	ENSSSCG00000027983;RNF141(antisense)	human and mouse	mouse	Y
TCONS_00438828	2	-	59345795-59345889,59346094-59346548	550	XLOC_407878	u	cis-regulatory region	ENSSSCG00000013893;ARRDC2(sense)	human and mouse	no	N
TCONS_00439599	2	-	66282851-66283252,66283414-66283529	518	XLOC_408503	u	cis-regulatory region	ENSSSCG00000013746;CALR(antisense)	no	no	Y
TCONS_00439965	2	-	69214830-69215092,69215212-69215286,69217973-69218030	396	XLOC_408803	u	cis-regulatory region	ENSSSCG00000013665;-(antisense)	mouse	mouse	N
TCONS_00440181	2	-	70351249-70351501,70353714-70353861	401	XLOC_408948	u	cis-regulatory region	ENSSSCG00000013626;CCDC151(antisense) ENSSSCG00000013627;PRKCSH(sense)	no	mouse	N
TCONS_00440482	2	-	71448622-71449173,71450548-71450647	652	XLOC_409195	u	cis-regulatory region	ENSSSCG00000013595;LASS4(sense)	human and mouse	mouse	Y
TCONS_00440740	2	-	73180249-73180497,73180578-73181125	797	XLOC_409398	u	cis-regulatory region	ENSSSCG00000013538;KHSRP(antisense)	human and mouse	human and mouse	N
TCONS_00440845	2	-	74177121-74177370,74178751-74178784	284	XLOC_409475	u	cis-regulatory region	ENSSSCG00000013519;ZNRF4(antisense)	mouse	mouse	N
TCONS_00441289	2	-	77277427-77278402,77278555-77278698	1120	XLOC_409821	u	cis-regulatory region	ENSSSCG00000013445;CSNK1G2(sense)	mouse	mouse	N
TCONS_00441653	2	-	79670541-79671186,79743698-79743826,79769782-79769908,79770002-79770162	1063	XLOC_410088	u	cis-regulatory region	ENSSSCG00000014012;GFPT2(antisense)	human and mouse	mouse	Y
TCONS_00441674	2	-	79768369-79768427,79769782-79769908,79770002-79770162	347	XLOC_410088	u	cis-regulatory region	ENSSSCG00000014012;GFPT2(antisense)	human and mouse	no	Y
TCONS_00442135	2	-	82993468-82994096,82998260-82998281	651	XLOC_410484	u	cis-regulatory region	ENSSSCG00000014056;RNF44(antisense)	mouse	mouse	N
TCONS_00442519	2	-	85687709-85687823,85690799-85690927,85691361-85691438	322	XLOC_410831	u	cis-regulatory region	ENSSSCG00000029710;GCNT4(sense)	human and mouse	mouse	N
TCONS_00442577	2	-	85991393-85991442,85992606-85992845	290	XLOC_410879	u	cis-regulatory region	ENSSSCG00000018852;-(sense) ENSSSCG00000014080;HMGCR(antisense)	human and mouse	no	N
TCONS_00443207	2	-	92307595-92307846,92394597-92394692,92417174-92417411,92433254-92433513	846	XLOC_411451	u	cis-regulatory region	ENSSSCG00000025210;ATG10(antisense)	no	human and mouse	Y
TCONS_00443229	2	-	92393680-92394692,92417174-92417411,92433254-92433513	1511	XLOC_411451	u	cis-regulatory region	ENSSSCG00000025210;ATG10(antisense)	human	human and mouse	Y
TCONS_00443940	2	-	95708820-95710019,95716853-95717403	1751	XLOC_412158	u	cis-regulatory region	ENSSSCG00000014142;-(antisense)	no	mouse	N
TCONS_00443942	2	-	95715115-95715292,95716853-95717403	729	XLOC_412158	u	cis-regulatory region	ENSSSCG00000014142;-(antisense)	no	no	N
TCONS_00443943	2	-	95716635-95716771,95716853-95717403	688	XLOC_412158	u	cis-regulatory region	ENSSSCG00000014142;-(antisense)	no	no	N
TCONS_00444745	2	-	100266017-100266447,100271475-100271841	798	XLOC_412937	u	cis-regulatory region	ENSSSCG00000020650;-(antisense)	no	mouse	N
TCONS_00450513	2	-	130753062-130753124,130781261-130781375,130799688-130800458	949	XLOC_418490	u	cis-regulatory region	ENSSSCG00000022656;SRFBP1(antisense)	human and mouse	mouse	Y
TCONS_00451796	2	-	136301126-136303195,136316102-136316260,136332900-136332977,136334662-136334744,136349389-136349615,136360755-136360836,136367208-136367579	3071	XLOC_419742	o	cis-regulatory region	ENSSSCG00000014255;SLC12A2(antisense) ENSSSCG00000020160;SNORA31(sense)	human and mouse	human and mouse	Y
TCONS_00451820	2	-	136359712-136360836,136367208-136367579	1497	XLOC_419742	o	cis-regulatory region	ENSSSCG00000014255;SLC12A2(antisense) ENSSSCG00000020160;SNORA31(sense)	human and mouse	mouse	Y
TCONS_00452361	2	-	139974964-139975374,139981119-139981146	439	XLOC_420259	u	cis-regulatory region	ENSSSCG00000014274;PDLIM4(antisense)	human and mouse	no	N
TCONS_00452362	2	-	139974964-139975374,139998339-139999010	1083	XLOC_420259	u	cis-regulatory region	ENSSSCG00000014274;PDLIM4(antisense) ENSSSCG00000014275;SLC22A4(antisense)	human and mouse	no	Y
TCONS_00452381	2	-	139996458-139998578,139998755-139999010	2377	XLOC_420259	u	cis-regulatory region	ENSSSCG00000014275;SLC22A4(antisense)	human and mouse	human and mouse	Y
TCONS_00452418	2	-	140445637-140445668,140446407-140446924	550	XLOC_420307	u	cis-regulatory region	ENSSSCG00000014281;IL13(antisense)	human and mouse	no	N
TCONS_00454079	2	-	148807573-148807679,148807919-148808073,148808707-148808859,148810990-148811040,148811278-148811403	592	XLOC_421798	u	cis-regulatory region	ENSSSCG00000014377;PCDHB1(antisense)	human and mouse	mouse	N
TCONS_00454080	2	-	148807925-148808120,148808707-148808859,148811278-148811403	475	XLOC_421798	u	cis-regulatory region	ENSSSCG00000014377;PCDHB1(antisense)	human and mouse	mouse	N
TCONS_00454173	2	-	149531197-149531367,149557152-149557203	223	XLOC_421861	u	cis-regulatory region	ENSSSCG00000014391;ARAP3(sense)	human and mouse	no	N
TCONS_00457421	3	+	2028770-2029208,2029784-2030077	733	XLOC_424920	u	cis-regulatory region	ENSSSCG00000007564;AMZ1(antisense)	mouse	no	Y
TCONS_00457866	3	+	4733771-4734244,4735568-4741990	6897	XLOC_425338	u	cis-regulatory region	ENSSSCG00000007585;BETA-ACTIN(antisense)	human	human and mouse	N
TCONS_00457917	3	+	5289468-5289520,5296408-5296637	283	XLOC_425373	u	cis-regulatory region	ENSSSCG00000025940;-(antisense)	human and mouse	no	Y
TCONS_00458242	3	+	7267737-7267802,7267910-7269395	1552	XLOC_425639	u	cis-regulatory region	ENSSSCG00000021941;-(sense)	no	human and mouse	N
TCONS_00458406	3	+	8703368-8703594,8709966-8710148,8711600-8711624	435	XLOC_425758	u	cis-regulatory region	ENSSSCG00000007678;COL26A1(sense)	human and mouse	no	N
TCONS_00458505	3	+	9631962-9632246,9633125-9634159	1320	XLOC_425839	u	cis-regulatory region	ENSSSCG00000024796;UPK3B(sense)	no	mouse	N
TCONS_00458654	3	+	10453071-10453177,10453517-10454021	612	XLOC_425966	u	cis-regulatory region	ENSSSCG00000023004;FZD9(sense)	mouse	no	Y
TCONS_00458702	3	+	10754927-10755211,10756788-10756986,10757432-10757616	669	XLOC_426005	u	cis-regulatory region	ENSSSCG00000007716;WBSCR28(antisense)	no	no	N
TCONS_00458703	3	+	10754927-10755264,10756788-10756986,10757432-10757616	722	XLOC_426005	u	cis-regulatory region	ENSSSCG00000007716;WBSCR28(antisense)	no	no	N
TCONS_00458766	3	+	10925871-10925924,10926008-10926070,10926757-10926804,10927772-10927843,10928121-10928150,10928637-10928708,10929249-10929283	374	XLOC_426061	u	cis-regulatory region	ENSSSCG00000025858;-(antisense)	no	human and mouse	N
TCONS_00458767	3	+	10925871-10925924,10926008-10926070,10926757-10926804,10927772-10927843,10928121-10928150,10928637-10929112,10929249-10929283	778	XLOC_426061	u	cis-regulatory region	ENSSSCG00000025858;-(antisense)	no	human and mouse	N
TCONS_00458768	3	+	10925874-10925924,10926008-10926070,10926757-10926804,10927772-10927843,10928121-10928150,10928637-10928654,10929249-10929283	317	XLOC_426061	u	cis-regulatory region	ENSSSCG00000025858;-(antisense)	no	human and mouse	N
TCONS_00458957	3	+	11760104-11760345,11761106-11761178,11762150-11762230,11786883-11787339	853	XLOC_426222	u	cis-regulatory region	ENSSSCG00000024045;-(antisense)	mouse	mouse	Y
TCONS_00460048	3	+	18207882-18208021,18209141-18209225,18222263-18222349	312	XLOC_427202	u	cis-regulatory region	ENSSSCG00000007785;ZNF689(sense) ENSSSCG00000007790;PRR14(antisense)	human and mouse	no	N
TCONS_00461595	3	+	29976899-29981608,29981780-29982130	5061	XLOC_428598	u	cis-regulatory region	ENSSSCG00000019141;ssc-mir-365-1(antisense)	mouse	human and mouse	Y
TCONS_00461721	3	+	30874379-30874427,30878469-30878694	275	XLOC_428722	u	cis-regulatory region	ENSSSCG00000007883;-(antisense)	human and mouse	no	N
TCONS_00463063	3	+	39385507-39385557,39388559-39388618,39537798-39538110	424	XLOC_429980	o	cis-regulatory region	ENSSSCG00000007951;CREBBP(sense)	mouse	no	N
TCONS_00463282	3	+	40681055-40681585,40682264-40682380,40682617-40683032	1064	XLOC_430151	u	cis-regulatory region	ENSSSCG00000022630;FLYWCH2(sense)	no	mouse	N
TCONS_00463283	3	+	40681512-40681585,40682617-40683032	490	XLOC_430151	u	cis-regulatory region	ENSSSCG00000022630;FLYWCH2(sense)	no	mouse	N
TCONS_00463472	3	+	41482888-41482967,41493305-41493765	541	XLOC_430260	u	cis-regulatory region	ENSSSCG00000020300;U6(sense)	mouse	mouse	N
TCONS_00463515	3	+	41627444-41627488,41629151-41629517	412	XLOC_430285	u	cis-regulatory region	ENSSSCG00000008015;SPSB3(antisense) ENSSSCG00000008014;NUBP2(sense)	no	no	Y
TCONS_00463658	3	+	42579649-42579819,42587964-42588169,42588298-42588517,42589526-42589665	737	XLOC_430382	u	cis-regulatory region	ENSSSCG00000027813;ABCA3(sense)	no	human and mouse	Y
TCONS_00464026	3	+	45084349-45084763,45093223-45093793	986	XLOC_430695	u	cis-regulatory region	ENSSSCG00000026202;-(antisense)	no	mouse	N
TCONS_00464100	3	+	45617969-45618006,45618827-45619452	664	XLOC_430767	u	cis-regulatory region	ENSSSCG00000008097;TTL(antisense)	human and mouse	no	N
TCONS_00468510	3	+	75816131-75817614,75819752-75819886,75847321-75847651	1950	XLOC_434805	u	cis-regulatory region	ENSSSCG00000027224;PCBP1(antisense)	human and mouse	human and mouse	Y
TCONS_00470081	3	+	84519519-84520043,84520827-84520851	550	XLOC_436273	u	cis-regulatory region	ENSSSCG00000008384;C2orf74(sense)	no	mouse	N
TCONS_00472787	3	+	100097299-100097336,100098221-100101977	3795	XLOC_438864	u	cis-regulatory region	ENSSSCG00000008439;RHOQ(antisense)	human and mouse	human and mouse	N
TCONS_00475130	3	+	113778217-113778490,113779110-113779146	311	XLOC_441057	u	cis-regulatory region	ENSSSCG00000021320;-(sense)	no	no	N
TCONS_00475552	3	+	116931237-116931429,116932120-116932156	230	XLOC_441444	u	cis-regulatory region	ENSSSCG00000008535;CLIP4(antisense)	human and mouse	no	N
TCONS_00475764	3	+	118293228-118294108,118302675-118302767	974	XLOC_441639	x	cis-regulatory region	ENSSSCG00000008543;RBKS(antisense)	no	no	N
TCONS_00475975	3	+	119909714-119910386,119919533-119919823	964	XLOC_441815	u	cis-regulatory region	ENSSSCG00000008573;RAB10(antisense)	human and mouse	no	Y
TCONS_00477275	3	+	125608097-125608407,125609021-125609657	948	XLOC_443027	u	cis-regulatory region	ENSSSCG00000030115;-(sense)	human and mouse	mouse	N
TCONS_00479004	3	+	135618800-135619046,135687276-135689418	2390	XLOC_444644	x	cis-regulatory region	ENSSSCG00000023539;MBOAT2(antisense)	human	human and mouse	Y
TCONS_00479051	3	+	135804481-135804505,135805759-135806736	1003	XLOC_444684	u	cis-regulatory region	ENSSSCG00000008645;ID2(antisense)	human and mouse	human and mouse	Y
TCONS_00480818	3	-	4636785-4636830,4638759-4639154	442	XLOC_446332	u	cis-regulatory region	ENSSSCG00000007583;-(sense)	human and mouse	no	Y
TCONS_00481244	3	-	7833952-7834104,7834260-7834385,7835252-7835526	554	XLOC_446668	u	cis-regulatory region	ENSSSCG00000007664;AGFG2(antisense)	human and mouse	no	N
TCONS_00481279	3	-	7973145-7973275,7973536-7973781	377	XLOC_446694	u	cis-regulatory region	ENSSSCG00000021890;GNB2(antisense)	human and mouse	mouse	Y
TCONS_00481284	3	-	8000843-8001402,8002386-8002487	662	XLOC_446697	u	cis-regulatory region	ENSSSCG00000007672;POP7(antisense)	human and mouse	human and mouse	Y
TCONS_00482692	3	-	17018103-17018296,17018665-17018697	227	XLOC_447994	u	cis-regulatory region	ENSSSCG00000028513;VKORC1L1(sense)	mouse	mouse	N
TCONS_00482792	3	-	17335974-17336001,17340926-17341122	225	XLOC_448078	u	cis-regulatory region	ENSSSCG00000007753;C16orf58(antisense)	human	mouse	N
TCONS_00482808	3	-	17359538-17359629,17360285-17360559	367	XLOC_448087	u	cis-regulatory region	ENSSSCG00000025245;ARMC5(sense)	human and mouse	no	N
TCONS_00482852	3	-	17616790-17618058,17634245-17634472	1497	XLOC_448125	x	cis-regulatory region	ENSSSCG00000007755;-(antisense)	mouse	human and mouse	N
TCONS_00482939	3	-	18107350-18108638,18109833-18110327	1784	XLOC_448188	u	cis-regulatory region	ENSSSCG00000007789;SRCAP(sense)	human and mouse	mouse	N
TCONS_00482960	3	-	18193839-18194090,18195468-18195768,18195860-18196990,18197112-18198076,18198367-18198541	2824	XLOC_448201	u	cis-regulatory region	ENSSSCG00000025794;FBRS(sense)	human and mouse	human and mouse	Y
TCONS_00484327	3	-	26733414-26733630,26733874-26733972	316	XLOC_449418	u	cis-regulatory region	ENSSSCG00000007864;GPRC5B(sense)	no	mouse	N
TCONS_00484860	3	-	29960979-29961380,29964563-29964748,29971772-29972048,29972793-29974353	2426	XLOC_449924	u	cis-regulatory region	ENSSSCG00000019141;ssc-mir-365-1(sense)	human and mouse	mouse	N
TCONS_00484863	3	-	29964118-29964748,29971772-29972046,29972793-29974353	2467	XLOC_449924	u	cis-regulatory region	ENSSSCG00000019141;ssc-mir-365-1(sense)	human and mouse	human and mouse	N
TCONS_00485727	3	-	34448406-34449122,34452578-34452738	878	XLOC_450739	u	cis-regulatory region	ENSSSCG00000028454;-(sense)	human and mouse	human and mouse	Y
TCONS_00485764	3	-	34771173-34771518,34773259-34773404	492	XLOC_450767	u	cis-regulatory region	ENSSSCG00000026710;CARHSP1(antisense)	no	no	N
TCONS_00486928	3	-	39866419-39866909,39872847-39872995,39914098-39914453	996	XLOC_451872	u	cis-regulatory region	ENSSSCG00000007953;DNASE1(sense)	human and mouse	human and mouse	Y
TCONS_00487036	3	-	40301081-40301124,40301296-40301595	344	XLOC_451957	u	cis-regulatory region	ENSSSCG00000007963;ZNF263(sense)	mouse	no	Y
TCONS_00487114	3	-	40612104-40612200,40613175-40613396	319	XLOC_452020	u	cis-regulatory region	ENSSSCG00000023304;SRRM2(antisense)	mouse	no	Y
TCONS_00487388	3	-	42340465-42340740,42342837-42343078,42343705-42343731	545	XLOC_452202	u	cis-regulatory region	ENSSSCG00000023552;-(antisense)	human and mouse	mouse	Y
TCONS_00487623	3	-	44332821-44335270,44337407-44337517,44343079-44343904	3387	XLOC_452378	u	cis-regulatory region	ENSSSCG00000008079;FAM120A(antisense)	human and mouse	no	Y
TCONS_00487624	3	-	44332821-44337517,44343079-44343965	5584	XLOC_452378	u	cis-regulatory region	ENSSSCG00000008079;FAM120A(antisense)	human and mouse	mouse	Y
TCONS_00487828	3	-	45435755-45436142,45442444-45442663	608	XLOC_452562	u	cis-regulatory region	ENSSSCG00000008089;CKAP2L(sense)	human and mouse	no	N
TCONS_00487829	3	-	45435755-45436142,45442525-45442663	527	XLOC_452562	u	cis-regulatory region	ENSSSCG00000008089;CKAP2L(sense)	human and mouse	no	N
TCONS_00489442	3	-	57665237-57665386,57672377-57672898	672	XLOC_454002	u	cis-regulatory region	ENSSSCG00000008184;LYG2(antisense)	human and mouse	mouse	N
TCONS_00489493	3	-	58214431-58214800,58218727-58218905	549	XLOC_454048	u	cis-regulatory region	ENSSSCG00000008188;MGAT4A(antisense) ENSSSCG00000025010;UNC50(sense)	human and mouse	no	N
TCONS_00491708	3	-	71861201-71861265,71864797-71865620	889	XLOC_456118	u	cis-regulatory region	ENSSSCG00000008277;-(antisense) ENSSSCG00000022499;TLX2(sense)	human and mouse	mouse	Y
TCONS_00492339	3	-	76227829-76228046,76228483-76228895	631	XLOC_456655	u	cis-regulatory region	ENSSSCG00000008337;AAK1(antisense)	human and mouse	mouse	Y
TCONS_00494866	3	-	90455537-90455921,90512950-90513181	617	XLOC_459034	u	cis-regulatory region	ENSSSCG00000008400;CCDC104(antisense)	no	no	N
TCONS_00494883	3	-	90473263-90473377,90512950-90513363	529	XLOC_459034	u	cis-regulatory region	ENSSSCG00000008400;CCDC104(antisense)	no	no	N
TCONS_00496257	3	-	98053945-98053983,98056947-98057123,98057366-98057458,98079054-98079202	458	XLOC_460377	u	cis-regulatory region	ENSSSCG00000029593;FOXN2(antisense)	no	mouse	Y
TCONS_00498135	3	-	108191441-108192216,108193993-108194112,108221747-108221830,108353087-108356127	4021	XLOC_462175	o	cis-regulatory region	ENSSSCG00000030571;U6(sense)	human and mouse	human and mouse	N
TCONS_00500607	3	-	125414487-125414580,125414863-125415095	327	XLOC_464402	u	cis-regulatory region	ENSSSCG00000025357;C2orf43(antisense)	human and mouse	no	N
TCONS_00502833	3	-	143177453-143177494,143346075-143346349	317	XLOC_466476	u	cis-regulatory region	ENSSSCG00000028849;-(sense)	no	no	N
TCONS_00503635	4	+	633745-634693,641365-643252	2837	XLOC_467199	u	cis-regulatory region	ENSSSCG00000005917;HSF1(antisense)	mouse	no	Y
TCONS_00503636	4	+	635061-635497,637684-637735	489	XLOC_467199	u	cis-regulatory region	ENSSSCG00000005917;HSF1(antisense)	mouse	no	N
TCONS_00504804	4	+	8510713-8511022,8512251-8512288	348	XLOC_468246	u	cis-regulatory region	ENSSSCG00000005950;PHF20L1(antisense)	human and mouse	no	Y
TCONS_00510029	4	+	42166580-42166683,42167062-42167266,42169117-42169443	636	XLOC_473210	u	cis-regulatory region	ENSSSCG00000006084;MTDH(antisense)	human and mouse	mouse	Y
TCONS_00510030	4	+	42166580-42166683,42205535-42205659	229	XLOC_473210	u	cis-regulatory region	ENSSSCG00000006084;MTDH(antisense)	human and mouse	no	Y
TCONS_00510031	4	+	42166841-42167266,42169117-42169443	753	XLOC_473210	u	cis-regulatory region	ENSSSCG00000006084;MTDH(antisense)	human and mouse	mouse	Y
TCONS_00511318	4	+	51540880-51540953,51606789-51606917,51607847-51607893	250	XLOC_474441	u	cis-regulatory region	ENSSSCG00000023926;-(antisense)	human and mouse	no	N
TCONS_00512187	4	+	60074831-60074859,60080492-60080818	356	XLOC_475290	u	cis-regulatory region	ENSSSCG00000006151;SNX16(antisense)	no	no	N
TCONS_00513838	4	+	71106287-71106510,71106993-71107027	259	XLOC_476859	u	cis-regulatory region	ENSSSCG00000006196;SLCO5A1(sense)	human and mouse	no	Y
TCONS_00514008	4	+	73904693-73905042,73907372-73907492,73907742-73907801,73907978-73908197	751	XLOC_477013	o	cis-regulatory region	ENSSSCG00000018868;SNORD87(sense)	human and mouse	mouse	Y
TCONS_00514009	4	+	73904693-73905042,73906401-73906424,73907372-73907492,73907742-73907801,73907978-73908197	775	XLOC_477013	o	cis-regulatory region	ENSSSCG00000018868;SNORD87(sense)	human and mouse	mouse	Y
TCONS_00514010	4	+	73904693-73905483,73906401-73906424,73907372-73907492,73907742-73907801,73907978-73908197	1216	XLOC_477013	o	cis-regulatory region	ENSSSCG00000018868;SNORD87(sense)	human and mouse	mouse	Y
TCONS_00514011	4	+	73906405-73906424,73907372-73907498,73907742-73907801,73907978-73908197	427	XLOC_477013	o	cis-regulatory region	ENSSSCG00000018868;SNORD87(sense)	human and mouse	mouse	N
TCONS_00514012	4	+	73906405-73906424,73907372-73907495,73907742-73907801,73907978-73908197	424	XLOC_477013	o	cis-regulatory region	ENSSSCG00000018868;SNORD87(sense)	human and mouse	mouse	N
TCONS_00514013	4	+	73906555-73907495,73907742-73907801,73907978-73908197	1221	XLOC_477013	o	cis-regulatory region	ENSSSCG00000018868;SNORD87(sense)	human and mouse	mouse	N
TCONS_00514083	4	+	74368177-74368421,74368665-74368746,74368873-74368999	454	XLOC_477076	u	cis-regulatory region	ENSSSCG00000023848;C8orf46(antisense)	human and mouse	no	N
TCONS_00514849	4	+	77207460-77207508,77211512-77211657,77237124-77237880	952	XLOC_477824	u	cis-regulatory region	ENSSSCG00000006225;TTPA(sense)	human	no	N
TCONS_00515367	4	+	81232701-81232923,81244864-81244991,81245647-81245710	415	XLOC_478314	u	cis-regulatory region	ENSSSCG00000006239;-(antisense)	no	no	N
TCONS_00515368	4	+	81232708-81232923,81244864-81244991,81368622-81368736,81486159-81486244,81489040-81489185,81491875-81491944,81498278-81498323,81504423-81504799	1184	XLOC_478314	u	cis-regulatory region	ENSSSCG00000006239;-(antisense)	no	no	N
TCONS_00515369	4	+	81232713-81233013,81244864-81244991,81489040-81489185,81491875-81491944,81498278-81498323,81504423-81504799	1068	XLOC_478314	u	cis-regulatory region	ENSSSCG00000006239;-(antisense)	no	no	N
TCONS_00516979	4	+	92862551-92862598,92866788-92866848,92866935-92867286	461	XLOC_479797	u	cis-regulatory region	ENSSSCG00000029977;LRRC52(antisense)	human and mouse	mouse	N
TCONS_00517288	4	+	94907116-94907389,94909970-94912100	2405	XLOC_480098	u	cis-regulatory region	ENSSSCG00000006333;NUF2(antisense)	human and mouse	mouse	Y
TCONS_00517452	4	+	95906639-95908308,95909509-95910962	3124	XLOC_480240	u	cis-regulatory region	ENSSSCG00000006344;-(sense)	no	human and mouse	N
TCONS_00517463	4	+	95920387-95920448,95920927-95921150,95921239-95921414	462	XLOC_480251	u	cis-regulatory region	ENSSSCG00000006341;SH2D1B(antisense)	no	mouse	N
TCONS_00517464	4	+	95920665-95921150,95921239-95921414	662	XLOC_480251	u	cis-regulatory region	ENSSSCG00000006341;SH2D1B(antisense)	no	mouse	N
TCONS_00517764	4	+	98216417-98216485,98229649-98229993	414	XLOC_480470	x	cis-regulatory region	ENSSSCG00000006390;CASQ1(antisense)	human and mouse	no	N
TCONS_00517860	4	+	98655590-98655614,98815526-98815700	200	XLOC_480555	o	cis-regulatory region	ENSSSCG00000006397;FCRL6(antisense)	mouse	no	N
TCONS_00518494	4	+	101777414-101777869,101780174-101780210	493	XLOC_481140	u	cis-regulatory region	ENSSSCG00000006463;PEAR1(antisense)	human and mouse	no	Y
TCONS_00518592	4	+	102298723-102299012,102299157-102299408	542	XLOC_481206	u	cis-regulatory region	ENSSSCG00000006481;GPATCH4(antisense)	no	no	Y
TCONS_00519035	4	+	104762632-104762664,104763275-104766290	3049	XLOC_481498	u	cis-regulatory region	ENSSSCG00000006562;GATAD2B(sense)	human and mouse	human and mouse	N
TCONS_00519893	4	+	110278778-110278823,110280211-110280416	252	XLOC_482171	u	cis-regulatory region	ENSSSCG00000006704;-(antisense)	mouse	no	N
TCONS_00521641	4	+	121318718-121318837,121318942-121319909	1088	XLOC_483759	u	cis-regulatory region	ENSSSCG00000006834;MYBPHL(antisense)	no	mouse	N
TCONS_00521707	4	+	121846150-121846263,121847287-121848250	1078	XLOC_483804	u	cis-regulatory region	ENSSSCG00000006845;PRPF38B(antisense)	human and mouse	no	Y
TCONS_00521710	4	+	121846153-121846910,121847287-121848250	1722	XLOC_483804	u	cis-regulatory region	ENSSSCG00000006845;PRPF38B(antisense)	human and mouse	mouse	Y
TCONS_00522561	4	+	126870587-126870703,126883089-126883204,126885666-126885762	330	XLOC_484643	u	cis-regulatory region	ENSSSCG00000025015;-(antisense)	human and mouse	no	Y
TCONS_00523559	4	+	132848739-132848970,132879145-132879275,132882791-132882875	448	XLOC_485586	o	cis-regulatory region	ENSSSCG00000019764;U6(sense)	human and mouse	no	N
TCONS_00523861	4	+	135752578-135753074,135757119-135757288,135757777-135757825,135759169-135759222,135812291-135812435,135841752-135842453	1617	XLOC_485854	u	cis-regulatory region	ENSSSCG00000006898;MTF2(antisense)	human and mouse	mouse	Y
TCONS_00524064	4	+	137048943-137049052,137051202-137051590,137058007-137058058,137059288-137059634,137063512-137063705,137064003-137065800	2890	XLOC_486017	x	cis-regulatory region	ENSSSCG00000023823;U6(antisense)	human and mouse	human and mouse	N
TCONS_00524065	4	+	137048943-137049052,137051202-137051590,137059288-137059634,137063512-137063705,137064003-137065800	2838	XLOC_486017	x	cis-regulatory region	ENSSSCG00000023823;U6(antisense)	human and mouse	human and mouse	N
TCONS_00524066	4	+	137048975-137049052,137051202-137051590,137062382-137062410	496	XLOC_486017	x	cis-regulatory region	ENSSSCG00000023823;U6(antisense)	human and mouse	human and mouse	N
TCONS_00524074	4	+	137057324-137059634,137063512-137063705,137064003-137065800	4303	XLOC_486017	x	cis-regulatory region	ENSSSCG00000023823;U6(antisense)	human and mouse	human and mouse	N
TCONS_00524347	4	+	138625739-138626015,138627173-138627199	304	XLOC_486282	u	cis-regulatory region	ENSSSCG00000020591;7SK(sense)	human and mouse	no	N
TCONS_00525154	4	+	142128606-142128702,142174062-142174209	245	XLOC_487015	x	cis-regulatory region	ENSSSCG00000006933;CLCA1(antisense)	human and mouse	no	N
TCONS_00525746	4	-	1107558-1107753,1107856-1107922,1110958-1111004,1111482-1111581,1112156-1112254,1121518-1122682	1674	XLOC_487477	u	cis-regulatory region	ENSSSCG00000006957;RHPN1(antisense)	no	mouse	Y
TCONS_00525747	4	-	1107558-1107753,1107856-1107922,1110958-1111001,1111482-1111581,1112156-1112254,1121518-1122682	1671	XLOC_487477	u	cis-regulatory region	ENSSSCG00000006957;RHPN1(antisense)	no	mouse	Y
TCONS_00525831	4	-	1441907-1443600,1448960-1449053,1450746-1450783	1826	XLOC_487536	o	cis-regulatory region	ENSSSCG00000006959;ZNF696(sense)	no	mouse	Y
TCONS_00526657	4	-	7578644-7578963,7580135-7580584	770	XLOC_488324	u	cis-regulatory region	ENSSSCG00000020129;5S_rRNA(sense)	human and mouse	no	N
TCONS_00528993	4	-	22825508-22825573,22826255-22826357,22833330-22833463	303	XLOC_490540	u	cis-regulatory region	ENSSSCG00000006011;SLC30A8(sense)	human and mouse	no	N
TCONS_00531287	4	-	35719852-35720009,35737351-35737748	556	XLOC_492779	u	cis-regulatory region	ENSSSCG00000022428;-(antisense)	human and mouse	no	N
TCONS_00532036	4	-	38901970-38901972,38907328-38907406,38913937-38914189	335	XLOC_493489	u	cis-regulatory region	ENSSSCG00000006062;YWHAZ(antisense)	human and mouse	human and mouse	Y
TCONS_00534285	4	-	55658488-55658775,55659094-55659129	324	XLOC_495601	u	cis-regulatory region	ENSSSCG00000006138;ATP6V0D2(sense)	human and mouse	no	N
TCONS_00535538	4	-	63909432-63909652,63918512-63918880	590	XLOC_496802	x	cis-regulatory region	ENSSSCG00000006166;-(antisense) ENSSSCG00000006165;SEC31B(antisense)	no	no	N
TCONS_00536587	4	-	70388478-70388858,70398742-70399015	655	XLOC_497798	u	cis-regulatory region	ENSSSCG00000006193;TRAM1(antisense)	human and mouse	no	Y
TCONS_00537889	4	-	78643703-78643744,78655777-78655947	213	XLOC_499009	u	cis-regulatory region	ENSSSCG00000006230;CLVS1(sense)	human and mouse	mouse	N
TCONS_00538106	4	-	81132357-81132550,81135166-81135244,81136393-81136498	379	XLOC_499210	u	cis-regulatory region	ENSSSCG00000006238;CYP7A1(antisense)	human and mouse	no	N
TCONS_00539669	4	-	91117226-91117595,91132674-91132758,91133062-91133849	1243	XLOC_500650	u	cis-regulatory region	ENSSSCG00000006308;CREG1(antisense)	human and mouse	mouse	N
TCONS_00541327	4	-	102684972-102685938,102691601-102691937	1304	XLOC_502093	u	cis-regulatory region	ENSSSCG00000006497;MEX3A(antisense)	human and mouse	mouse	Y
TCONS_00541379	4	-	103054859-103055077,103056249-103056564	535	XLOC_502144	u	cis-regulatory region	ENSSSCG00000006509;-(antisense)	no	mouse	Y
TCONS_00541805	4	-	105909782-105909870,105910646-105910701,105918309-105918423,105929635-105929925	551	XLOC_502430	u	cis-regulatory region	ENSSSCG00000006604;CRNN(antisense)	human and mouse	no	N
TCONS_00541806	4	-	105909782-105909870,105910646-105910701,105911915-105911999,105918309-105918423,105929635-105929925	636	XLOC_502430	u	cis-regulatory region	ENSSSCG00000006604;CRNN(antisense)	human and mouse	no	N
TCONS_00542027	4	-	107071453-107071882,107086120-107086156	467	XLOC_502641	u	cis-regulatory region	ENSSSCG00000006624;SELENBP1(antisense)	human	no	N
TCONS_00542141	4	-	107833702-107834474,107835531-107835604,107836116-107836227	959	XLOC_502718	u	cis-regulatory region	ENSSSCG00000006651;ADAMTSL4(sense)	human and mouse	mouse	Y
TCONS_00542500	4	-	110294947-110295190,110297441-110297542	346	XLOC_502992	u	cis-regulatory region	ENSSSCG00000006704;-(sense)	mouse	no	N
TCONS_00542502	4	-	110294947-110295560,110298123-110298203,110300771-110300895,110302662-110303082,110306567-110306657,110453149-110453341	1525	XLOC_502992	x	cis-regulatory region	ENSSSCG00000006704;-(sense) ENSSSCG00000025950;U1(antisense)	no	mouse	N
TCONS_00542653	4	-	111565653-111565902,111566476-111566550	325	XLOC_503118	u	cis-regulatory region	ENSSSCG00000006719;HSD3B(sense)	mouse	mouse	N
TCONS_00543954	4	-	118082310-118082339,118085539-118085725	217	XLOC_504312	u	cis-regulatory region	ENSSSCG00000006781;CTTNBP2NL(sense)	human and mouse	no	N
TCONS_00544423	4	-	121077682-121077749,121079064-121079315	320	XLOC_504731	u	cis-regulatory region	ENSSSCG00000006826;AMIGO1(antisense)	human and mouse	no	Y
TCONS_00544766	4	-	123431526-123431594,123456962-123457029,123463635-123463724,123464227-123464757	758	XLOC_505011	u	cis-regulatory region	ENSSSCG00000006853;-(sense)	human and mouse	mouse	N
TCONS_00546830	4	-	134069178-134069446,134083482-134084547	1335	XLOC_506981	u	cis-regulatory region	ENSSSCG00000006885;ALG14(antisense)	human and mouse	no	N
TCONS_00546951	4	-	134706303-134707418,134720369-134720438,134731055-134731155	1287	XLOC_507049	u	cis-regulatory region	ENSSSCG00000027942;-(antisense)	human and mouse	mouse	Y
TCONS_00546996	4	-	135056015-135057712,135057889-135058875	2685	XLOC_507137	u	cis-regulatory region	ENSSSCG00000006892;DNTTIP2(antisense)	human and mouse	mouse	N
TCONS_00547041	4	-	135562798-135563597,135564271-135564398	928	XLOC_507169	u	cis-regulatory region	ENSSSCG00000021670;-(sense) ENSSSCG00000006896;TMED5(antisense)	human and mouse	mouse	Y
TCONS_00548173	4	-	143341065-143341115,143342189-143342398	261	XLOC_508221	u	cis-regulatory region	ENSSSCG00000027546;-(antisense)	mouse	no	Y
TCONS_00548731	5	+	1159213-1159400,1161324-1161392	257	XLOC_508765	o	cis-regulatory region	ENSSSCG00000000010;-(antisense) ENSSSCG00000025222;U6(sense)	human and mouse	mouse	N
TCONS_00549056	5	+	3174264-3174323,3175373-3176858	1546	XLOC_509050	u	cis-regulatory region	ENSSSCG00000000031;MCAT(sense)	human and mouse	human and mouse	N
TCONS_00549157	5	+	3632698-3632730,3633081-3635728	2681	XLOC_509128	u	cis-regulatory region	ENSSSCG00000019768;U12(antisense)	human and mouse	human and mouse	Y
TCONS_00549279	5	+	4568867-4569672,4572902-4573726	1631	XLOC_509222	u	cis-regulatory region	ENSSSCG00000000068;EP300(antisense)	human and mouse	human and mouse	N
TCONS_00549521	5	+	6038673-6040602,6041549-6041771,6041915-6042007	2246	XLOC_509446	u	cis-regulatory region	ENSSSCG00000000083;RPS19BP1(sense) ENSSSCG00000000084;ATF4(antisense)	human and mouse	mouse	N
TCONS_00549797	5	+	7737496-7737702,7740774-7741610	1044	XLOC_509659	u	cis-regulatory region	ENSSSCG00000029266;5S_rRNA(antisense)	no	mouse	N
TCONS_00549999	5	+	8866811-8866995,8867077-8867470	579	XLOC_509832	u	cis-regulatory region	ENSSSCG00000023981;-(antisense) ENSSSCG00000000140;CACNG2(sense)	human and mouse	mouse	N
TCONS_00550740	5	+	13251270-13251445,13255587-13256657	1247	XLOC_510515	u	cis-regulatory region	ENSSSCG00000000166;C12orf23(antisense)	mouse	human and mouse	Y
TCONS_00550857	5	+	14169426-14170161,14170277-14170299	759	XLOC_510629	u	cis-regulatory region	ENSSSCG00000000170;-(sense)	no	no	N
TCONS_00551223	5	+	16334700-16335080,16335590-16336690	1482	XLOC_510954	u	cis-regulatory region	ENSSSCG00000000214;GPD1(antisense) ENSSSCG00000000215;SMARCD1(antisense)	no	human and mouse	N
TCONS_00551755	5	+	20578367-20578407,20583740-20584145	447	XLOC_511385	u	cis-regulatory region	ENSSSCG00000000297;-(sense)	human and mouse	no	Y
TCONS_00551998	5	+	21823162-21823204,21959402-21961865	2507	XLOC_511617	o	cis-regulatory region	ENSSSCG00000000332;-(sense)	no	human and mouse	N
TCONS_00552125	5	+	22948738-22948875,22950089-22952009	2059	XLOC_511729	u	cis-regulatory region	ENSSSCG00000000373;CDK2(sense)	mouse	mouse	Y
TCONS_00552326	5	+	24107709-24108027,24108372-24108487	435	XLOC_511866	u	cis-regulatory region	ENSSSCG00000000415;SDR9C7(antisense)	mouse	no	N
TCONS_00552618	5	+	25952832-25953000,25953598-25953859	431	XLOC_512119	u	cis-regulatory region	ENSSSCG00000000455;LRIG3(antisense)	human and mouse	mouse	Y
TCONS_00554880	5	+	43581364-43581435,43582024-43582096,43582952-43583029,43584686-43585788	1326	XLOC_514234	u	cis-regulatory region	ENSSSCG00000026719;-(antisense)	human and mouse	mouse	N
TCONS_00555021	5	+	45582651-45582979,45592007-45592807	1130	XLOC_514360	u	cis-regulatory region	ENSSSCG00000030616;KIAA1551(antisense)	human and mouse	mouse	Y
TCONS_00555022	5	+	45582651-45583086,45592007-45592807	1237	XLOC_514360	u	cis-regulatory region	ENSSSCG00000030616;KIAA1551(antisense)	human and mouse	mouse	Y
TCONS_00557205	5	+	61571634-61571699,61572306-61572731	492	XLOC_516426	u	cis-regulatory region	ENSSSCG00000000612;ATF7IP(antisense)	human and mouse	human and mouse	N
TCONS_00557909	5	+	64392564-64392702,64398970-64399239	409	XLOC_517090	u	cis-regulatory region	ENSSSCG00000000642;KLRD1(antisense)	human and mouse	mouse	N
TCONS_00558083	5	+	65548073-65548143,65558674-65558767,65564089-65564140	217	XLOC_517211	u	cis-regulatory region	ENSSSCG00000000665;RIMKLB(antisense)	human and mouse	no	N
TCONS_00558485	5	+	67994629-67995186,67995661-67998504	3402	XLOC_517560	u	cis-regulatory region	ENSSSCG00000000719;-(antisense)	human and mouse	human and mouse	Y
TCONS_00560984	5	+	80882205-80883107,80889796-80890007	1115	XLOC_519883	u	cis-regulatory region	ENSSSCG00000026873;-(sense)	no	mouse	N
TCONS_00561431	5	+	84084685-84084841,84084943-84085450	665	XLOC_520265	u	cis-regulatory region	ENSSSCG00000000849;HSP90B1(antisense)	human and mouse	mouse	N
TCONS_00561844	5	+	86907742-86907819,86909689-86909827	217	XLOC_520616	u	cis-regulatory region	ENSSSCG00000000869;UTP20(antisense)	human and mouse	no	Y
TCONS_00562401	5	+	89669694-89670337,89681117-89682741	2269	XLOC_521144	u	cis-regulatory region	ENSSSCG00000000887;TMPO(antisense)	human and mouse	human and mouse	Y
TCONS_00565808	5	+	104160011-104160430,104172659-104173002	764	XLOC_524396	u	cis-regulatory region	ENSSSCG00000000942;CCDC59(antisense)	no	no	N
TCONS_00565941	5	+	105368778-105368895,105372344-105372460,105381419-105381518,105383801-105383945,105386178-105386290,105391560-105392891	1925	XLOC_524523	u	cis-regulatory region	ENSSSCG00000000939;ACSS3(antisense)	human and mouse	mouse	Y
TCONS_00566727	5	+	110660473-110661638,110661775-110661810	1202	XLOC_525250	u	cis-regulatory region	ENSSSCG00000000971;-(sense)	human and mouse	mouse	Y
TCONS_00567086	5	-	2162246-2163401,2167105-2167423	1475	XLOC_525544	u	cis-regulatory region	ENSSSCG00000000025;PARVG(antisense)	no	no	N
TCONS_00567253	5	-	3285923-3286022,3303375-3303549	275	XLOC_525701	o	cis-regulatory region	ENSSSCG00000026047;-(sense)	mouse	no	N
TCONS_00567280	5	-	3629980-3630310,3631425-3631776	683	XLOC_525727	u	cis-regulatory region	ENSSSCG00000019269;U6(sense) ENSSSCG00000000038;CYB5R3(antisense) ENSSSCG00000019768;U12(sense)	human and mouse	no	N
TCONS_00567793	5	-	6562980-6563114,6563208-6563375,6565238-6565396	462	XLOC_526144	u	cis-regulatory region	ENSSSCG00000000095;GTPBP1(sense) ENSSSCG00000000096;JOSD1(antisense)	human and mouse	no	Y
TCONS_00567794	5	-	6562980-6563114,6563348-6563375,6565238-6565396	322	XLOC_526144	u	cis-regulatory region	ENSSSCG00000000095;GTPBP1(sense) ENSSSCG00000000096;JOSD1(antisense)	human and mouse	no	Y
TCONS_00568681	5	-	14106438-14107315,14133065-14133285,14137445-14137859	1514	XLOC_526926	u	cis-regulatory region	ENSSSCG00000000171;CKAP4(antisense)	human and mouse	mouse	Y
TCONS_00568682	5	-	14106438-14107315,14133065-14133285,14135630-14135769,14144084-14144150	1306	XLOC_526926	u	cis-regulatory region	ENSSSCG00000000171;CKAP4(antisense)	human and mouse	mouse	Y
TCONS_00568695	5	-	14212337-14212551,14213307-14213717	626	XLOC_526937	u	cis-regulatory region	ENSSSCG00000027055;NUAK1(antisense)	human and mouse	mouse	Y
TCONS_00568888	5	-	15413976-15414443,15424474-15424499	494	XLOC_527112	x	cis-regulatory region	ENSSSCG00000000183;WNT1(antisense) ENSSSCG00000000182;WNT10B(sense)	human and mouse	mouse	N
TCONS_00569029	5	-	16336954-16337279,16337331-16338503	1499	XLOC_527215	u	cis-regulatory region	ENSSSCG00000000215;SMARCD1(sense)	no	mouse	N
TCONS_00569075	5	-	16522841-16523489,16524251-16524471	870	XLOC_527256	u	cis-regulatory region	ENSSSCG00000028272;-(antisense)	no	no	Y
TCONS_00569077	5	-	16574155-16574212,16576071-16576635	623	XLOC_527257	u	cis-regulatory region	ENSSSCG00000028272;-(antisense)	no	no	N
TCONS_00569255	5	-	18128580-18128631,18129974-18130191	270	XLOC_527411	u	cis-regulatory region	ENSSSCG00000020838;-(sense)	no	no	N
TCONS_00569427	5	-	19022896-19023546,19023950-19024380	1082	XLOC_527564	u	cis-regulatory region	ENSSSCG00000000272;SP1(antisense)	human and mouse	mouse	N
TCONS_00569779	5	-	21095048-21095562,21095790-21095841	567	XLOC_527874	u	cis-regulatory region	ENSSSCG00000022245;-(antisense)	mouse	no	N
TCONS_00570414	5	-	22930976-22931194,22935681-22935887	426	XLOC_528464	u	cis-regulatory region	ENSSSCG00000000376;-(sense)	no	human and mouse	Y
TCONS_00570462	5	-	23278337-23278539,23279710-23279769	263	XLOC_528492	u	cis-regulatory region	ENSSSCG00000000396;STAT2(sense)	no	mouse	N
TCONS_00570504	5	-	23656663-23657056,23657167-23657352	580	XLOC_528502	u	cis-regulatory region	ENSSSCG00000000405;ATP5B(sense)	human and mouse	mouse	N
TCONS_00571504	5	-	31407295-31407696,31433128-31433164	439	XLOC_529452	x	cis-regulatory region	ENSSSCG00000000462;TMEM5(antisense) ENSSSCG00000019272;U6(antisense)	human and mouse	mouse	N
TCONS_00571505	5	-	31407295-31407696,31433165-31433236	474	XLOC_529452	x	cis-regulatory region	ENSSSCG00000000462;TMEM5(antisense) ENSSSCG00000019272;U6(antisense)	human and mouse	mouse	N
TCONS_00575856	5	-	64266596-64266628,64267000-64267221	255	XLOC_533512	u	cis-regulatory region	ENSSSCG00000000637;-(sense)	human	no	N
TCONS_00576222	5	-	66371488-66372064,66372229-66372290,66372435-66372514,66372692-66372763,66373065-66373100	827	XLOC_533816	u	cis-regulatory region	ENSSSCG00000000688;LAG3(sense)	human and mouse	mouse	N
TCONS_00576323	5	-	66747286-66747347,66747777-66748212	498	XLOC_533872	u	cis-regulatory region	ENSSSCG00000000707;SCNN1A(antisense)	human and mouse	no	N
TCONS_00576658	5	-	68208349-68208619,68211749-68211835	358	XLOC_534182	u	cis-regulatory region	ENSSSCG00000000724;FGF6(antisense)	human and mouse	no	N
TCONS_00576888	5	-	69834511-69834852,69837363-69837693	673	XLOC_534374	u	cis-regulatory region	ENSSSCG00000000749;SLC6A12(sense)	human and mouse	mouse	N
TCONS_00576946	5	-	70261181-70262745,70263397-70263555	1724	XLOC_534420	u	cis-regulatory region	ENSSSCG00000000753;WNK1(antisense)	human and mouse	no	Y
TCONS_00577009	5	-	70979192-70980266,70981767-70981835,70985195-70985281,70992609-70992735	1358	XLOC_534482	u	cis-regulatory region	ENSSSCG00000000758;-(antisense)	no	no	N
TCONS_00577177	5	-	72529063-72529578,72529931-72530016,72534853-72534970,72536008-72536362	1075	XLOC_534624	u	cis-regulatory region	ENSSSCG00000000773;TUBA8(antisense) ENSSSCG00000000774;-(antisense)	human	no	N
TCONS_00579085	5	-	85662399-85662845,85698456-85698581	573	XLOC_536390	u	cis-regulatory region	ENSSSCG00000000857;IGFI(antisense)	human and mouse	mouse	N
TCONS_00579205	5	-	86497294-86497524,86498004-86498175,86498271-86498296	429	XLOC_536497	u	cis-regulatory region	ENSSSCG00000000864;CHPT1(sense)	human and mouse	no	Y
TCONS_00579206	5	-	86497294-86498175,86500669-86500804,86503690-86503933	1262	XLOC_536497	u	cis-regulatory region	ENSSSCG00000000864;CHPT1(sense)	human and mouse	mouse	Y
TCONS_00579228	5	-	86610788-86611129,86611211-86611251	383	XLOC_536507	u	cis-regulatory region	ENSSSCG00000000866;MYBPC1(sense)	human and mouse	no	N
TCONS_00580264	5	-	93610600-93610975,93612808-93612936	505	XLOC_537456	u	cis-regulatory region	ENSSSCG00000000908;UBE2N(antisense)	no	mouse	Y
TCONS_00580332	5	-	93819792-93820224,93829896-93830018	556	XLOC_537520	u	cis-regulatory region	ENSSSCG00000000911;-(antisense)	no	no	N
TCONS_00583631	5	-	110523837-110524406,110524883-110525151	839	XLOC_540730	u	cis-regulatory region	ENSSSCG00000023749;ADM2(antisense)	human and mouse	mouse	N
TCONS_00584478	6	+	1761144-1762572,1763130-1766294	4594	XLOC_541520	u	cis-regulatory region	ENSSSCG00000002653;JPH3(antisense) ENSSSCG00000002652;KLHDC4(sense)	human and mouse	human and mouse	Y
TCONS_00584819	6	+	2747309-2747341,2758439-2758865	460	XLOC_541847	x	cis-regulatory region	ENSSSCG00000029296;-(antisense) ENSSSCG00000002658;FOXL1(antisense)	human and mouse	no	N
TCONS_00585032	6	+	4232814-4232828,4233404-4233692	304	XLOC_542046	u	cis-regulatory region	ENSSSCG00000002667;ZDHHC7(antisense)	no	no	N
TCONS_00585760	6	+	10113350-10113769,10123826-10123945,10299594-10299913	860	XLOC_542731	o	cis-regulatory region	ENSSSCG00000002697;-(antisense)	mouse	mouse	Y
TCONS_00586276	6	+	13358322-13358437,13359344-13359888	661	XLOC_543179	u	cis-regulatory region	ENSSSCG00000002719;EXOSC6(antisense)	mouse	no	N
TCONS_00586426	6	+	14454558-14454587,14456990-14457521	562	XLOC_543299	u	cis-regulatory region	ENSSSCG00000025018;-(sense)	mouse	mouse	Y
TCONS_00586431	6	+	14502379-14502428,14503091-14503153,14504732-14505947	1329	XLOC_543301	o	cis-regulatory region	ENSSSCG00000020320;-(sense)	no	mouse	Y
TCONS_00586433	6	+	14502839-14503153,14504762-14505947	1501	XLOC_543301	u	cis-regulatory region	ENSSSCG00000020320;-(sense)	no	mouse	Y
TCONS_00586442	6	+	14538282-14538319,14545537-14545780,14547412-14547468	339	XLOC_543311	u	cis-regulatory region	ENSSSCG00000002747;PMFBP1(sense)	no	no	N
TCONS_00586446	6	+	14545269-14545312,14545537-14545780,14547412-14547468	345	XLOC_543311	u	cis-regulatory region	ENSSSCG00000002747;PMFBP1(sense)	no	no	N
TCONS_00586699	6	+	16722271-16722559,16723435-16724495	1350	XLOC_543550	u	cis-regulatory region	ENSSSCG00000028109;SNTB2(antisense)	human and mouse	mouse	Y
TCONS_00586856	6	+	17752547-17752999,17757148-17757812	1118	XLOC_543680	u	cis-regulatory region	ENSSSCG00000002812;KIFC3(antisense)	no	no	N
TCONS_00586857	6	+	17752547-17752999,17757148-17757173,17758114-17758159	525	XLOC_543680	u	cis-regulatory region	ENSSSCG00000002812;KIFC3(antisense)	no	no	N
TCONS_00589036	6	+	26205202-26205465,26207315-26207448,26213951-26213972	420	XLOC_545769	u	cis-regulatory region	ENSSSCG00000002764;SMPD3(antisense)	no	mouse	Y
TCONS_00589328	6	+	27672199-27672254,27674086-27674258	229	XLOC_546038	u	cis-regulatory region	ENSSSCG00000002830;IRX6(antisense)	human and mouse	no	Y
TCONS_00589457	6	+	28709901-28710209,28710553-28710943	700	XLOC_546157	u	cis-regulatory region	ENSSSCG00000002834;-(sense)	no	no	N
TCONS_00591151	6	+	39548276-39548324,39549070-39549220	200	XLOC_547755	u	cis-regulatory region	ENSSSCG00000002873;GPI(antisense)	no	mouse	N
TCONS_00591309	6	+	40033166-40033726,40034272-40034341,40040566-40040667,40040756-40041696	1674	XLOC_547885	u	cis-regulatory region	ENSSSCG00000023267;SCN1B(sense)	human and mouse	human and mouse	N
TCONS_00591326	6	+	40071890-40072676,40073062-40073185	911	XLOC_547897	u	cis-regulatory region	ENSSSCG00000021374;FXYD1(sense)	mouse	mouse	N
TCONS_00591458	6	+	40639923-40640154,40641600-40641870	503	XLOC_547980	u	cis-regulatory region	ENSSSCG00000002898;-(sense) ENSSSCG00000023498;HSPB6(antisense)	human and mouse	no	N
TCONS_00591600	6	+	41184783-41184930,41186019-41186522	652	XLOC_548106	u	cis-regulatory region	ENSSSCG00000002932;ZNF567(antisense)	mouse	human and mouse	Y
TCONS_00591867	6	+	42305470-42305542,42306436-42306799	437	XLOC_548316	u	cis-regulatory region	ENSSSCG00000029408;ZFP30(antisense)	mouse	mouse	Y
TCONS_00592372	6	+	45548489-45548547,45549448-45550071	683	XLOC_548696	u	cis-regulatory region	ENSSSCG00000003030;CIC(antisense)	no	no	Y
TCONS_00592555	6	+	46403470-46403502,46406680-46406891	245	XLOC_548835	u	cis-regulatory region	ENSSSCG00000003066;IRGC(sense) ENSSSCG00000003067;-(sense)	human and mouse	no	N
TCONS_00592556	6	+	46403731-46403780,46406680-46406891	262	XLOC_548835	u	cis-regulatory region	ENSSSCG00000003066;IRGC(sense) ENSSSCG00000003067;-(sense)	human and mouse	no	N
TCONS_00592564	6	+	46432586-46432631,46436343-46436603	307	XLOC_548841	u	cis-regulatory region	ENSSSCG00000003068;SMG9(antisense)	human and mouse	no	N
TCONS_00592690	6	+	46746132-46746200,46746409-46746578,46750365-46750778	653	XLOC_548952	u	cis-regulatory region	ENSSSCG00000022434;ZNF235(antisense)	human and mouse	no	N
TCONS_00593209	6	+	50061546-50062176,50062714-50062872	790	XLOC_549316	u	cis-regulatory region	ENSSSCG00000003151;LHB(sense)	no	human and mouse	Y
TCONS_00593432	6	+	51347630-51347705,51348264-51348895	708	XLOC_549444	u	cis-regulatory region	ENSSSCG00000003215;SHANK1(antisense)	human and mouse	no	Y
TCONS_00593624	6	+	52055898-52056026,52085398-52085471	203	XLOC_549590	u	cis-regulatory region	ENSSSCG00000003241;ZNF614(sense)	no	human and mouse	Y
TCONS_00593731	6	+	52940057-52940105,52940510-52940636,52949449-52949564,52970544-52970569	318	XLOC_549685	u	cis-regulatory region	ENSSSCG00000003253;-(sense)	no	mouse	Y
TCONS_00594582	6	+	57881923-57882017,57884034-57884469	531	XLOC_550336	u	cis-regulatory region	ENSSSCG00000022204;-(antisense)	human	mouse	N
TCONS_00595568	6	+	65714981-65715315,65720151-65720174	359	XLOC_551180	u	cis-regulatory region	ENSSSCG00000022401;AGTRAP(antisense)	no	no	Y
TCONS_00597193	6	+	75460650-75460674,75461594-75461808	240	XLOC_552624	u	cis-regulatory region	ENSSSCG00000025440;-(antisense)	no	mouse	N
TCONS_00597564	6	+	77603439-77603651,77607273-77607302	243	XLOC_552937	u	cis-regulatory region	ENSSSCG00000003559;ARID1A(antisense) ENSSSCG00000003560;PIGV(antisense)	no	no	N
TCONS_00600342	6	+	96452350-96452662,96465124-96465162	352	XLOC_555422	u	cis-regulatory region	ENSSSCG00000003692;-(antisense)	human and mouse	no	N
TCONS_00601696	6	+	104447562-104447919,104448007-104448048	400	XLOC_556698	u	cis-regulatory region	ENSSSCG00000003721;CHST9(sense)	no	no	N
TCONS_00602123	6	+	108444449-108445071,108447172-108447247,108473107-108473188,108508604-108509024	1202	XLOC_557112	u	cis-regulatory region	ENSSSCG00000003728;-(antisense)	human and mouse	mouse	N
TCONS_00602545	6	+	109869550-109870456,109875035-109875717	1590	XLOC_557509	u	cis-regulatory region	ENSSSCG00000003736;ASXL3(sense)	human and mouse	mouse	N
TCONS_00602667	6	+	110652474-110652741,110665767-110665922,110734718-110739108	4815	XLOC_557630	u	cis-regulatory region	ENSSSCG00000028047;-(antisense)	no	human and mouse	N
TCONS_00602668	6	+	110652474-110652741,110734718-110739108	4659	XLOC_557630	u	cis-regulatory region	ENSSSCG00000028047;-(antisense)	no	human and mouse	N
TCONS_00602818	6	+	111444345-111444554,111448402-111448488,111451574-111452006	730	XLOC_557765	u	cis-regulatory region	ENSSSCG00000003739;ZNF397(antisense)	no	mouse	Y
TCONS_00602873	6	+	111603249-111603347,111609691-111610385	794	XLOC_557820	o	cis-regulatory region	ENSSSCG00000027375;-(sense)	human and mouse	mouse	N
TCONS_00603294	6	+	115887887-115888034,115890094-115890197,115899882-115899942,115901011-115901121	424	XLOC_558214	u	cis-regulatory region	ENSSSCG00000020325;5S_rRNA(sense)	no	mouse	N
TCONS_00604418	6	+	126696820-126696937,126699183-126699378	314	XLOC_559298	u	cis-regulatory region	ENSSSCG00000024494;-(antisense)	human	mouse	N
TCONS_00606026	6	+	136763129-136763419,136763995-136764223	520	XLOC_560845	u	cis-regulatory region	ENSSSCG00000003811;ROR1(antisense)	human and mouse	no	N
TCONS_00606090	6	+	137434336-137434755,137442668-137442770,137469722-137469962	764	XLOC_560909	u	cis-regulatory region	ENSSSCG00000003815;ALG6(antisense)	mouse	no	Y
TCONS_00606484	6	+	140676243-140676433,140676943-140677003,140677786-140678029	496	XLOC_561285	u	cis-regulatory region	ENSSSCG00000003828;FGGY(antisense)	human and mouse	mouse	Y
TCONS_00606485	6	+	140676243-140676433,140676943-140678029	1278	XLOC_561285	u	cis-regulatory region	ENSSSCG00000003828;FGGY(antisense)	human and mouse	human and mouse	Y
TCONS_00606486	6	+	140676243-140676433,140676943-140677003,140682172-140683109	1190	XLOC_561285	u	cis-regulatory region	ENSSSCG00000003828;FGGY(antisense)	human and mouse	no	Y
TCONS_00608901	6	+	152671856-152671922,152672798-152673092	362	XLOC_563509	u	cis-regulatory region	ENSSSCG00000026991;LURAP1(antisense)	human and mouse	no	N
TCONS_00608985	6	+	153273030-153273165,153273345-153274061,153274179-153274602,153276479-153276791	1590	XLOC_563582	u	cis-regulatory region	ENSSSCG00000025848;MMACHC(antisense)	human and mouse	mouse	N
TCONS_00609327	6	+	155370566-155371340,155371477-155371564	863	XLOC_563863	u	cis-regulatory region	ENSSSCG00000021142;-(antisense)	no	no	N
TCONS_00609533	6	+	156398600-156399462,156400840-156400940,156410969-156411143,156411694-156411781	1227	XLOC_564049	u	cis-regulatory region	ENSSSCG00000003966;-(sense)	no	no	Y
TCONS_00609534	6	+	156398600-156399998,156400840-156400940,156410969-156411143,156411694-156411781	1763	XLOC_564049	u	cis-regulatory region	ENSSSCG00000003966;-(sense)	no	no	Y
TCONS_00609867	6	-	477540-477924,478282-478472	576	XLOC_564329	u	cis-regulatory region	ENSSSCG00000023677;CHMP1A(antisense)	human and mouse	no	Y
TCONS_00609946	6	-	1013487-1018966,1021012-1021034	5503	XLOC_564405	u	cis-regulatory region	ENSSSCG00000002648;CBFA2T3(antisense)	human	human and mouse	Y
TCONS_00610684	6	-	5017191-5017307,5017896-5018033,5018502-5018544	298	XLOC_565097	u	cis-regulatory region	ENSSSCG00000026496;-(sense)	human and mouse	human and mouse	N
TCONS_00611494	6	-	10670818-10670869,10694764-10694850,10702179-10702314,10721880-10722232	628	XLOC_565858	x	cis-regulatory region	ENSSSCG00000002701;MON1B(antisense)	no	no	Y
TCONS_00611501	6	-	10678518-10678569,10694764-10694850,10702181-10702314,10722185-10722215	304	XLOC_565858	x	cis-regulatory region	ENSSSCG00000002701;MON1B(antisense) ENSSSCG00000019476;5S_rRNA(antisense)	no	no	Y
TCONS_00611515	6	-	10694554-10694850,10702181-10702314,10721880-10722232	784	XLOC_565858	u	cis-regulatory region	ENSSSCG00000002701;MON1B(antisense)	no	no	Y
TCONS_00611511	6	-	10688220-10688382,10689205-10690376	1335	XLOC_565884	u	cis-regulatory region	ENSSSCG00000002699;-(antisense)	no	no	N
TCONS_00612084	6	-	14292053-14292584,14294989-14295018	562	XLOC_566395	u	cis-regulatory region	ENSSSCG00000002742;-(sense)	no	mouse	Y
TCONS_00612898	6	-	17424066-17424558,17425349-17425983	1128	XLOC_567140	u	cis-regulatory region	ENSSSCG00000028723;CCDC102A(sense)	no	mouse	N
TCONS_00614957	6	-	27768311-27768383,27797960-27798093	207	XLOC_569070	x	cis-regulatory region	ENSSSCG00000018107;U6(antisense)	human and mouse	no	N
TCONS_00617124	6	-	40505784-40506616,40513929-40514094	999	XLOC_571127	u	cis-regulatory region	ENSSSCG00000002904;HAUS5(antisense)	mouse	mouse	N
TCONS_00617853	6	-	44278430-44278559,44282417-44282546,44298373-44298523	411	XLOC_571728	u	cis-regulatory region	ENSSSCG00000028036;MAP3K10(antisense)	human and mouse	no	Y
TCONS_00618135	6	-	45974788-45974844,45977553-45978177	682	XLOC_571933	u	cis-regulatory region	ENSSSCG00000003047;CH242-183C8.3(sense)	no	mouse	N
TCONS_00618232	6	-	46397671-46397868,46399038-46399142,46399621-46399843	526	XLOC_571999	u	cis-regulatory region	ENSSSCG00000003066;IRGC(antisense)	human and mouse	no	N
TCONS_00618975	6	-	51174385-51174755,51174888-51175510	994	XLOC_572534	u	cis-regulatory region	ENSSSCG00000024391;EMC10(antisense)	human and mouse	human and mouse	Y
TCONS_00619302	6	-	52474205-52474369,52478169-52478234	231	XLOC_572746	x	cis-regulatory region	ENSSSCG00000026869;U6(antisense)	no	no	N
TCONS_00619328	6	-	52506064-52506254,52511842-52511933	283	XLOC_572770	x	cis-regulatory region	ENSSSCG00000030319;U6(antisense)	mouse	no	N
TCONS_00619332	6	-	52523092-52523127,52559778-52559958	217	XLOC_572774	x	cis-regulatory region	ENSSSCG00000026519;-(antisense)	no	no	N
TCONS_00619451	6	-	53289883-53290506,53291501-53291943	1067	XLOC_572879	u	cis-regulatory region	ENSSSCG00000029785;RPS9(antisense) ENSSSCG00000003268;TSEN34(antisense)	human and mouse	no	Y
TCONS_00619751	6	-	56191994-56192429,56192772-56193186	851	XLOC_573105	u	cis-regulatory region	ENSSSCG00000002941;-(sense)	no	no	N
TCONS_00619752	6	-	56193495-56194369,56194651-56194959	1184	XLOC_573105	u	cis-regulatory region	ENSSSCG00000002941;-(sense)	no	mouse	Y
TCONS_00619922	6	-	57187285-57188036,57190668-57190815,57194388-57195119	1632	XLOC_573243	u	cis-regulatory region	ENSSSCG00000003989;-(antisense)	no	mouse	Y
TCONS_00620110	6	-	57968005-57968796,57968891-57969615	1517	XLOC_573389	u	cis-regulatory region	ENSSSCG00000003334;UBE2J2(antisense)	no	human and mouse	Y
TCONS_00620194	6	-	58280923-58282077,58282298-58282325	1183	XLOC_573444	u	cis-regulatory region	ENSSSCG00000003347;MRPL20(sense)	no	human and mouse	N
TCONS_00620811	6	-	63399340-63399734,63402665-63403019	750	XLOC_573971	u	cis-regulatory region	ENSSSCG00000003388;-(sense)	no	no	N
TCONS_00621531	6	-	69382199-69382246,69382419-69383297	927	XLOC_574594	u	cis-regulatory region	ENSSSCG00000021481;-(antisense)	no	no	N
TCONS_00621880	6	-	72080120-72080426,72084132-72084334	510	XLOC_574861	u	cis-regulatory region	ENSSSCG00000028414;MINOS1(antisense)	human and mouse	no	N
TCONS_00621916	6	-	72616575-72616634,72622644-72623119	536	XLOC_574891	u	cis-regulatory region	ENSSSCG00000003499;PLA2G2C(sense)	human and mouse	no	N
TCONS_00622326	6	-	74608369-74608799,74609792-74609873	513	XLOC_575237	u	cis-regulatory region	ENSSSCG00000003524;C1QA(antisense)	human and mouse	no	N
TCONS_00622392	6	-	75367079-75367103,75369627-75370027	426	XLOC_575297	u	cis-regulatory region	ENSSSCG00000027849;CNR2(antisense) ENSSSCG00000027659;FUCA1(antisense)	no	mouse	Y
TCONS_00622942	6	-	79414410-79415008,79415536-79415573,79417215-79417253	676	XLOC_575761	u	cis-regulatory region	ENSSSCG00000030432;RAB42(antisense)	human and mouse	human and mouse	N
TCONS_00624426	6	-	90800925-90800974,90805784-90806805	1072	XLOC_577012	u	cis-regulatory region	ENSSSCG00000026022;TUBB6(antisense)	mouse	no	N
TCONS_00624826	6	-	93819322-93819454,93843708-93844039	465	XLOC_577369	u	cis-regulatory region	ENSSSCG00000003686;-(sense)	human and mouse	no	N
TCONS_00625282	6	-	95967151-95967709,95967831-95968192	921	XLOC_577809	u	cis-regulatory region	ENSSSCG00000028339;-(sense)	no	mouse	N
TCONS_00630780	6	-	131541303-131541384,131542403-131542592	272	XLOC_583062	u	cis-regulatory region	ENSSSCG00000003787;ZRANB2(antisense)	human and mouse	no	N
TCONS_00631911	6	-	137349190-137349444,137375783-137376037	510	XLOC_584108	u	cis-regulatory region	ENSSSCG00000003815;ALG6(sense)	human and mouse	no	N
TCONS_00633777	6	-	149310350-149311689,149318640-149318787,149319066-149319092,149319420-149319540	1636	XLOC_585849	u	cis-regulatory region	ENSSSCG00000030552;DMRTA2(antisense)	human and mouse	human and mouse	Y
TCONS_00633779	6	-	149318429-149318456,149318640-149318787,149319066-149319092,149319420-149319559	343	XLOC_585849	u	cis-regulatory region	ENSSSCG00000030552;DMRTA2(antisense)	human and mouse	human and mouse	Y
TCONS_00634017	6	-	151015894-151016034,151026713-151027202	631	XLOC_586079	u	cis-regulatory region	ENSSSCG00000003882;SLC5A9(sense)	human and mouse	no	N
TCONS_00634018	6	-	151015894-151016034,151026713-151026802,151054857-151054979	354	XLOC_586079	u	cis-regulatory region	ENSSSCG00000003882;SLC5A9(sense)	no	no	N
TCONS_00634019	6	-	151015894-151016034,151026713-151026805,151054857-151054979	357	XLOC_586079	u	cis-regulatory region	ENSSSCG00000003882;SLC5A9(sense)	no	no	N
TCONS_00634355	6	-	152496100-152496512,152497217-152497356	553	XLOC_586395	u	cis-regulatory region	ENSSSCG00000003900;DMBX1(antisense)	no	no	N
TCONS_00634356	6	-	152496100-152496274,152496431-152496512,152497075-152497356	539	XLOC_586395	u	cis-regulatory region	ENSSSCG00000003900;DMBX1(antisense)	no	no	N
TCONS_00636620	7	+	5810354-5810669,5813764-5814383	936	XLOC_588463	u	cis-regulatory region	ENSSSCG00000001033;SLC35B3(antisense)	human and mouse	human and mouse	Y
TCONS_00639778	7	+	22053161-22053399,22061570-22061601	271	XLOC_591492	x	cis-regulatory region	ENSSSCG00000001138;-(antisense) ENSSSCG00000021411;-(antisense)	mouse	no	N
TCONS_00639826	7	+	22272630-22273539,22273954-22274291	1248	XLOC_591536	u	cis-regulatory region	ENSSSCG00000001131;-(sense)	no	human and mouse	N
TCONS_00639877	7	+	22634274-22634413,22639079-22639124,22661175-22661531	543	XLOC_591576	x	cis-regulatory region	ENSSSCG00000027924;-(antisense)	mouse	no	Y
TCONS_00642688	7	+	42378763-42379005,42381826-42381990	408	XLOC_593819	u	cis-regulatory region	ENSSSCG00000024226;-(sense)	human and mouse	mouse	N
TCONS_00645141	7	+	62865420-62865563,62870989-62871046,62884149-62884181	235	XLOC_595940	x	cis-regulatory region	ENSSSCG00000001880;SIN3A(sense)	human and mouse	mouse	Y
TCONS_00645163	7	+	62956675-62957306,62957950-62958274	957	XLOC_595954	u	cis-regulatory region	ENSSSCG00000001882;NEIL1(antisense)	human and mouse	no	N
TCONS_00645164	7	+	62956708-62956965,62957950-62958274	583	XLOC_595954	u	cis-regulatory region	ENSSSCG00000001882;NEIL1(antisense)	human and mouse	no	N
TCONS_00645165	7	+	62956750-62957306,62957908-62958274	924	XLOC_595954	u	cis-regulatory region	ENSSSCG00000001882;NEIL1(antisense)	human and mouse	no	N
TCONS_00645301	7	+	63772142-63772239,63772814-63773676	961	XLOC_596067	u	cis-regulatory region	ENSSSCG00000001905;-(sense)	no	mouse	Y
TCONS_00645338	7	+	64071769-64072024,64073116-64073163	304	XLOC_596095	u	cis-regulatory region	ENSSSCG00000001912;PML(antisense) ENSSSCG00000001913;STOML1(sense)	human and mouse	no	N
TCONS_00645466	7	+	65366358-65366913,65367009-65367137,65371809-65371831	708	XLOC_596205	u	cis-regulatory region	ENSSSCG00000023188;-(antisense)	human and mouse	mouse	Y
TCONS_00646182	7	+	69480478-69480671,69486573-69486731	353	XLOC_596866	u	cis-regulatory region	ENSSSCG00000001951;PSMA6(antisense)	human and mouse	no	N
TCONS_00646188	7	+	69523322-69524360,69525076-69525262,69526448-69526655,69529377-69529428	1486	XLOC_596872	u	cis-regulatory region	ENSSSCG00000001950;-(antisense)	human and mouse	mouse	N
TCONS_00646546	7	+	72148181-72148394,72163531-72164278	962	XLOC_597210	u	cis-regulatory region	ENSSSCG00000030152;U6(sense) ENSSSCG00000027754;U6(antisense)	mouse	mouse	Y
TCONS_00648818	7	+	83583590-83585649,83589405-83589474,83590513-83590703,83592231-83592400	2491	XLOC_599310	o	cis-regulatory region	ENSSSCG00000029550;SNORA79(sense)	human and mouse	human and mouse	N
TCONS_00648819	7	+	83585223-83585649,83589405-83589474,83590513-83590703,83592227-83592400	862	XLOC_599310	o	cis-regulatory region	ENSSSCG00000029550;SNORA79(sense)	human and mouse	mouse	N
TCONS_00650387	7	+	93045961-93046236,93046355-93047437	1359	XLOC_600808	u	cis-regulatory region	ENSSSCG00000002263;SLCO3A1(antisense)	human and mouse	no	N
TCONS_00652220	7	+	105301006-105301028,105327897-105328119	246	XLOC_602432	u	cis-regulatory region	ENSSSCG00000002386;IFT43(sense)	human and mouse	no	N
TCONS_00652422	7	+	106155258-106155820,106171090-106171231	705	XLOC_602618	u	cis-regulatory region	ENSSSCG00000002392;IRF2BPL(antisense)	human and mouse	mouse	Y
TCONS_00655738	7	+	129585517-129586202,129587079-129587112	720	XLOC_605752	u	cis-regulatory region	ENSSSCG00000002533;WDR20(antisense)	human and mouse	no	N
TCONS_00655799	7	+	130204670-130205033,130205791-130206629	1203	XLOC_605807	u	cis-regulatory region	ENSSSCG00000002542;DIO3(antisense) ENSSSCG00000002543;-(antisense)	human and mouse	mouse	N
TCONS_00656062	7	+	132184652-132185009,132338869-132339459	949	XLOC_606027	o	cis-regulatory region	ENSSSCG00000028773;DLK1(sense) ENSSSCG00000027337;DLK1(sense)	no	no	Y
TCONS_00657841	7	-	9973183-9973221,9975531-9976218	727	XLOC_607690	u	cis-regulatory region	ENSSSCG00000001053;TBC1D7(sense)	human and mouse	no	N
TCONS_00658937	7	-	14677252-14677540,14689057-14689177	410	XLOC_608721	u	cis-regulatory region	ENSSSCG00000001075;DEK(sense)	human and mouse	no	Y
TCONS_00660149	7	-	23245220-23245567,23349967-23350071	453	XLOC_609872	o	cis-regulatory region	ENSSSCG00000001182;OR2B6(antisense)	human and mouse	no	N
TCONS_00660217	7	-	23910895-23911311,23919435-23919643	626	XLOC_609940	u	cis-regulatory region	ENSSSCG00000001201;ZKSCAN8(antisense)	human and mouse	mouse	Y
TCONS_00660218	7	-	23910895-23911381,23919435-23919643	696	XLOC_609940	u	cis-regulatory region	ENSSSCG00000001201;ZKSCAN8(antisense)	human and mouse	mouse	Y
TCONS_00662906	7	-	41777102-41777420,41777683-41779073	1710	XLOC_612084	u	cis-regulatory region	ENSSSCG00000001616;TREML-2(sense)	human and mouse	human and mouse	N
TCONS_00663066	7	-	42836170-42836201,42863680-42863794,43009957-43010041,43010303-43010387	317	XLOC_612206	u	cis-regulatory region	ENSSSCG00000001639;TRERF1(sense)	human and mouse	mouse	N
TCONS_00663067	7	-	42836170-42836201,42863680-42863794,43009957-43010041,43010667-43010719,43010892-43010934	328	XLOC_612206	u	cis-regulatory region	ENSSSCG00000001639;TRERF1(sense)	human and mouse	mouse	Y
TCONS_00665238	7	-	57682359-57682445,57684624-57684773,57688943-57689124	419	XLOC_614184	o	cis-regulatory region	ENSSSCG00000020586;SCARNA15(sense)	mouse	human and mouse	Y
TCONS_00665417	7	-	59040099-59041171,59041345-59041582	1311	XLOC_614335	u	cis-regulatory region	ENSSSCG00000023794;-(antisense)	no	mouse	N
TCONS_00665418	7	-	59040099-59041171,59041724-59042075	1425	XLOC_614335	u	cis-regulatory region	ENSSSCG00000023794;-(antisense)	no	mouse	N
TCONS_00665426	7	-	59208445-59208807,59209354-59209491	501	XLOC_614343	u	cis-regulatory region	ENSSSCG00000023021;-(antisense)	no	mouse	N
TCONS_00665659	7	-	60536242-60536786,60537208-60537762	1100	XLOC_614533	u	cis-regulatory region	ENSSSCG00000001852;IDH2(sense) ENSSSCG00000021361;ZNF710(antisense)	mouse	human and mouse	N
TCONS_00666536	7	-	65408374-65408590,65414690-65414715	243	XLOC_615294	u	cis-regulatory region	ENSSSCG00000001926;TMEM202(sense)	no	no	N
TCONS_00666974	7	-	67314765-67314959,67341675-67341732	253	XLOC_615724	u	cis-regulatory region	ENSSSCG00000001940;FOXA1(antisense)	human and mouse	mouse	Y
TCONS_00667605	7	-	71974302-71974535,71974712-71975138	661	XLOC_616321	u	cis-regulatory region	ENSSSCG00000001965;-(sense)	human and mouse	human and mouse	N
TCONS_00668832	7	-	79713693-79715080,79719929-79719995	1455	XLOC_617513	u	cis-regulatory region	ENSSSCG00000001977;STXBP6(antisense)	human and mouse	no	N
TCONS_00668951	7	-	80200916-80201222,80201952-80201979	335	XLOC_617613	u	cis-regulatory region	ENSSSCG00000001986;NFATC4(sense)	human and mouse	no	N
TCONS_00669131	7	-	80958676-80961168,80961455-80961533,80969651-80970091	3013	XLOC_617736	o	cis-regulatory region	ENSSSCG00000002022;BCL2L2(antisense) ENSSSCG00000002021;PPP1R3E(sense)	no	human and mouse	N
TCONS_00669174	7	-	81105287-81105363,81106469-81106735	344	XLOC_617762	u	cis-regulatory region	ENSSSCG00000002020;-(antisense)	no	no	N
TCONS_00670905	7	-	92004131-92004806,92010043-92010109,92010319-92010371,92011706-92011732	823	XLOC_619396	u	cis-regulatory region	ENSSSCG00000002266;CHD2(sense)	human and mouse	human and mouse	N
TCONS_00670906	7	-	92004131-92004806,92010043-92010109,92010319-92010371,92015517-92015601,92016172-92016240,92018231-92018329	1049	XLOC_619396	u	cis-regulatory region	ENSSSCG00000002266;CHD2(sense)	human and mouse	human and mouse	Y
TCONS_00670907	7	-	92004131-92004806,92010319-92010371,92015517-92015601,92016172-92016240,92018231-92018329	982	XLOC_619396	u	cis-regulatory region	ENSSSCG00000002266;CHD2(sense)	human and mouse	human and mouse	Y
TCONS_00670908	7	-	92004131-92004806,92010043-92010109,92010319-92010371,92015517-92015601,92016172-92016240,92018552-92018618	1017	XLOC_619396	u	cis-regulatory region	ENSSSCG00000002266;CHD2(sense)	human and mouse	human and mouse	Y
TCONS_00670909	7	-	92004131-92004806,92010319-92010371,92015517-92015601,92016172-92016240,92018552-92018630	962	XLOC_619396	u	cis-regulatory region	ENSSSCG00000002266;CHD2(sense)	human and mouse	human and mouse	Y
TCONS_00672030	7	-	101416431-101416892,101422327-101422365,101444228-101444303,101444615-101444834,101444929-101444995	864	XLOC_620438	u	cis-regulatory region	ENSSSCG00000002332;SIPA1L1(antisense)	human and mouse	no	N
TCONS_00672356	7	-	104054579-104054603,104057108-104059166	2084	XLOC_620704	u	cis-regulatory region	ENSSSCG00000002377;EIF2B2(antisense)	human and mouse	human and mouse	N
TCONS_00672428	7	-	104298404-104299805,104303006-104303145	1542	XLOC_620756	u	cis-regulatory region	ENSSSCG00000002383;FOS(antisense)	human and mouse	human and mouse	N
TCONS_00672481	7	-	105369748-105370049,105370544-105370612	371	XLOC_620801	u	cis-regulatory region	ENSSSCG00000002387;GPATCH2L(antisense)	human and mouse	human and mouse	N
TCONS_00672482	7	-	105369748-105370049,105370728-105370827	402	XLOC_620801	u	cis-regulatory region	ENSSSCG00000002387;GPATCH2L(antisense)	human and mouse	human and mouse	Y
TCONS_00672632	7	-	105822181-105823099,105956979-105957249,105958735-105958948	1404	XLOC_620950	o	cis-regulatory region	ENSSSCG00000002389;VASH1(antisense)	human and mouse	mouse	Y
TCONS_00674084	7	-	116199110-116199290,116416722-116416767	227	XLOC_622355	o	cis-regulatory region	ENSSSCG00000027865;GALC(sense)	human and mouse	no	N
TCONS_00674772	7	-	121151107-121151546,121159599-121160008	850	XLOC_622961	u	cis-regulatory region	ENSSSCG00000002458;TMEM251(antisense)	human and mouse	no	Y
TCONS_00675223	7	-	124750970-124751013,124762587-124762858	316	XLOC_623351	u	cis-regulatory region	ENSSSCG00000002501;BDKRB1(antisense)	human and mouse	human and mouse	N
TCONS_00675679	7	-	128267148-128267487,128267792-128267881,128268006-128268458	883	XLOC_623788	u	cis-regulatory region	ENSSSCG00000002510;CYP46A1(antisense)	human and mouse	no	Y
TCONS_00675925	7	-	129850587-129851745,129852459-129852643	1344	XLOC_623990	u	cis-regulatory region	ENSSSCG00000002540;PPP2R5C(sense)	human and mouse	mouse	Y
TCONS_00676326	7	-	133418580-133418732,133434964-133435006,133446076-133446102	223	XLOC_624334	o	cis-regulatory region	ENSSSCG00000029804;-(sense)	mouse	mouse	N
TCONS_00676334	7	-	133446783-133446893,133454463-133454693,133459112-133459204	435	XLOC_624342	o	cis-regulatory region	ENSSSCG00000025659;-(sense)	mouse	mouse	N
TCONS_00676335	7	-	133448346-133448446,133454463-133454693,133459112-133459204	425	XLOC_624342	o	cis-regulatory region	ENSSSCG00000025659;-(sense)	mouse	mouse	N
TCONS_00676336	7	-	133448346-133448446,133454632-133454693,133459112-133459204	256	XLOC_624342	o	cis-regulatory region	ENSSSCG00000025659;-(sense)	mouse	no	N
TCONS_00676594	7	-	134463323-134463428,134465561-134465982	528	XLOC_624575	u	cis-regulatory region	ENSSSCG00000002629;FBXO9(antisense)	human and mouse	no	Y
[truncated: 8,818 more rows]

## Sheet: Suppl. Table 5
Suppl. Table S5. Summary of tissue-specific lncRNAs in Sus Scrofa
ID	Classification	Specific tissue	Expression in RPKM
			testis	ovary	kidney	lung	muscle1	heart	spleen	adipose	liver
TCONS_00000012	antisense	testis	10.1609	0.224291	0.294258	0.473712	0.0397933	0	0	0.360695	0.66277
TCONS_00000022	cis-regulatory region	testis	2.84827	0	1.41024	0.693698	0.149844	0	0	0	0
TCONS_00000023	intergenic	testis	8.47295	0.296745	0.0353922	1.42757	0	0	0	0.852166	0.0417557
TCONS_00000221	intergenic	testis	0.803697	0	0	0	0	0	0	0.205313	0
TCONS_00000297	intergenic	liver	0	0.460484	0.235376	0.887657	0.0798089	0.594754	0.274373	0.377822	10.5524
TCONS_00000320	intergenic	spleen	0	0.140878	0.268837	0.0771404	0	0	0.559603	0	0.0132155
TCONS_00000405	intergenic	testis	1.02893	0	0	0	0.0773299	0	0	0	0
TCONS_00000524	intergenic	lung	0	0	0	4.33562	0	0	0	0	0
TCONS_00000536	intergenic	lung	0	0	0.0210082	0.930054	0	0	0	0	0
TCONS_00000566	intergenic	testis	0.609602	0.213748	0.306864	0.292604	0.0351137	0.00477165	0.0707549	0.341013	0.00556981
TCONS_00000573	intergenic	testis	1.30795	0.116352	0.0231285	0.18203	0.27524	0	0	0.178202	0
TCONS_00000745	intergenic	testis	3.66369	0.616153	0.212727	0.837121	0.275403	0.52775	0.386449	1.11752	0.0456317
TCONS_00000917	intergenic	testis	3.62383	0	0	0	0	0	0	0	0.0276591
TCONS_00001139	intergenic	testis	1.9748	0	0	0	0	0	0	0	0
TCONS_00001149	intergenic	liver,ovary	0.593894	0.905679	0.495085	0.354229	0.274694	0.318435	0	0.216738	0.902701
TCONS_00001456	intronic	testis	0.872927	0	0	0	0.238103	0.0720074	0	0.0686148	0
TCONS_00001474	intergenic	testis	3.95931	0.290483	0	0.213026	0	0	0	0	0
TCONS_00001571	antisense	kidney	0.0334154	0.039634	5.42432	0.0465049	0	0	0.0590385	0	1.95195
TCONS_00001572	antisense	kidney	0	0	4.99747	0.107465	0	0	0	0	0.0644372
TCONS_00001573	intronic	testis	0.567574	0	0	0	0	0	0	0.0966618	0
TCONS_00001577	intergenic	lung	0.348689	0	0	0.606597	0	0	0	0	0
TCONS_00001775	intergenic	muscle	0.468637	0.0641365	0.267731	0.112883	0.724354	0	0	0.110509	0
TCONS_00001831	intergenic	testis	0.567114	0	0	0	0	0	0	0	0
TCONS_00001920	intergenic	muscle	0.191994	0	0.0679006	0.200402	1.31308	0	0	0.261583	0
TCONS_00001995	cis-regulatory region	ovary	0.0704805	1.2853	0.112168	0	0.057049	0	0	0.10803	0.0220558
TCONS_00002384	intergenic	lung,testis	1.27681	0	0	1.06618	0.40303	0	0	0	0
TCONS_00002619	intergenic	testis	1.99976	0	0	0.121592	0.114741	0	0.0205816	0	0
TCONS_00002758	intergenic	testis	1.47109	0.498531	0.0743236	0.146239	0	0	0	0.286328	0
TCONS_00003097	intergenic	ovary	0.0269207	0.881284	0.531258	0.359674	0.180134	0.219403	0.136983	0.264083	0
TCONS_00003162	intergenic	adipose,kidney	0.0632176	0.112474	0.603653	0	0	0	0	0.516787	0.39566
TCONS_00003181	intergenic	testis	0.766505	0.101017	0.0301202	0.0592645	0	0	0	0	0.0710715
TCONS_00003228	intergenic	muscle	0	0	0	0.0835007	0.799632	0.0857866	0.084804	0.0817448	0.200273
TCONS_00003229	intergenic	lung	0.186565	0.474182	0.339329	0.945855	0.690337	0.228647	0.663957	0.517451	0.116766
TCONS_00003232	intergenic	spleen	0.105078	0.405057	0.761817	0.767755	0.907233	0.262924	1.29956	0.178955	0.109609
TCONS_00003235	intergenic	spleen	0.0286717	0	0	0	0	0	0.851042	0	0
TCONS_00003240	intergenic	lung	0.573857	0.340326	1.31918	2.29612	0.791333	0.51282	1.31806	0.293196	0.11972
TCONS_00004345	intergenic	testis	1.55072	0	0	0	0	0	0	0	0
TCONS_00004428	intergenic	kidney	0.332298	0	1.1752	0.751507	0	0	0.763236	0.169778	0.13865
TCONS_00004499	intergenic	ovary	0.292872	2.08426	0	0	0.842879	0	0	0.0498782	0
TCONS_00004525	intergenic	testis	1.20278	0.54086	0.266443	0.689807	0.342352	0.0141738	0.28023	0.162072	0.0992682
TCONS_00004836	cis-regulatory region	testis	1.3159	0	0.126922	0.020811	0	0	0	0	0
TCONS_00004838	cis-regulatory region	lung	0.293702	0	0.077903	1.53282	0	0	0.0778371	0	0
TCONS_00005135	cis-regulatory region	testis	2.63465	0.760123	0.679939	0.817573	0	0	0.30194	0.582095	0
TCONS_00005186	intergenic	testis	5.23492	0	0	0	0	0	0	0.195704	0
TCONS_00005259	intergenic	testis	1.51722	0	0.0670726	0	0	0	0	0	0
TCONS_00005265	intergenic	testis	4.63763	0	0	0	0	0	0	0	0
TCONS_00005494	intergenic	testis	0.619807	0	0	0	0	0	0	0	0
TCONS_00005504	intergenic	testis	0.690157	0	0	0.0400211	0	0	0	0.117538	0
TCONS_00005537	intergenic	testis	1.42138	0.223133	0.310481	0	0	0.0448304	0	0.0427183	0
TCONS_00005559	intergenic	kidney	0	0.412963	0.738799	0.484554	0	0	0	0.0790607	0.0968482
TCONS_00005807	intergenic	testis	0.95355	0	0.0919724	0	0	0	0.0918947	0	0
TCONS_00006001	intergenic	ovary	0	0.982895	0	0.0961074	0	0	0	0.14113	0
TCONS_00006075	cis-regulatory region	testis	0.609416	0.0338826	0	0	0	0.102112	0	0	0
TCONS_00006139	intergenic	heart,testis	0.777001	0.1024	0	0	0.0151397	0.678927	0	0.0392085	0
TCONS_00006309	cis-regulatory region	liver	0.0163735	0.233047	0.0173719	0.119633	0.141367	0	0.0867862	0.200773	0.676347
TCONS_00006443	intergenic	testis	0.736834	0.308456	0.0459862	0	0.0935553	0	0.0918947	0	0
TCONS_00006642	intergenic	testis	1.38162	0	0	0	0	0	0	0.0564719	0
TCONS_00006659	intergenic	muscle	0	0	0	0	6.60618	0	0	0	0
TCONS_00007228	intergenic	kidney	0.0503286	0	2.08251	0	0	0	0	0	0
TCONS_00007367	intergenic	testis	0.680707	0	0	0	0	0	0	0	0
TCONS_00008132	intronic	ovary	0	1.8263	0	0	0	0	0	0	0
TCONS_00008282	intergenic	testis	2.72834	0.441284	0	0	0	0	0.262933	0.126724	0
TCONS_00008763	cis-regulatory region	testis	5.58388	0	0.176847	0.0869911	0.449727	0	0	0	0
TCONS_00009092	intronic	kidney	2.3521	3.69241	5.52931	2.2144	3.03622	2.12665	0.977811	1.03679	0.288649
TCONS_00009554	cis-regulatory region	lung	0.0676742	0.0602012	0	0.600421	0.106808	0.145143	0	0.138305	0
TCONS_00009632	intergenic	kidney	0.0649604	0	0.758138	0	0	0	0	0	0
TCONS_00010380	intergenic	testis	1.1148	0	0.788523	0.387874	0.300785	0	0.196964	0	0
TCONS_00010925	intergenic	testis	1.52466	0.100467	0.479298	0.235767	0	0	0	0	0
TCONS_00010989	intergenic	testis	0.621351	0	0.470886	0	0	0	0	0	0
TCONS_00011672	intergenic	testis	1.23059	0	0	0	0	0	0	0	0.770188
TCONS_00011866	intergenic	muscle	0.316571	0.0704033	0.0419843	0	0.512483	0	0.0838977	0	0
TCONS_00012123	intergenic	liver	0.230906	3.38924	4.04228	1.80763	0.819972	1.5476	1.83585	2.53646	6.35876
TCONS_00012125	intergenic	lung	0.547456	0.570969	0.100145	1.45813	0.0893828	0.36439	0.240144	0.578703	0.283561
TCONS_00012299	intronic	testis	1.34225	0	0	0	0.218828	0.0496337	0.0981304	0.0472952	0.057936
TCONS_00012380	intergenic	testis	1.50111	0.712188	0	0	0	0	0	0	0
TCONS_00012381	intergenic	testis	1.47604	0	0	0	0	0	0	0	0
TCONS_00012435	intergenic	testis	2.0798	1.15385	0.355907	0.723625	0.819424	0.575562	0.260778	0.388482	0.531871
TCONS_00012614	antisense	testis	2.56236	0	0.0871348	0	0	0.17614	0	0.134273	0
TCONS_00013173	intergenic	testis	0.619807	0	0	0	0	0	0	0	0
TCONS_00013405	cis-regulatory region	testis	1.17815	0	0	0	0	0	0	0	0
TCONS_00013494	cis-regulatory region	spleen	0	0.049692	0	0.437299	0	0	0.799424	0.0285402	0
TCONS_00013520	intergenic	testis	0.562521	0	0	0	0	0	0	0	0
TCONS_00013847	intergenic	testis	0.534417	0	0	0	0	0	0	0.0390064	0
TCONS_00014086	intergenic	muscle,ovary	0.100074	1.06828	0	0.31337	1.29605	0	0	0	0
TCONS_00014244	intergenic	ovary	0	2.18292	0	0	0	0	0	0	0
TCONS_00014334	intergenic	testis	4.58986	0	0	0	0	0	0	0	0
TCONS_00014427	intergenic	kidney	1.16449	0.902233	1.83332	1.07825	0.689191	0.0402824	0	0.997998	0.517226
TCONS_00015080	cis-regulatory region	testis	4.39983	0.0416381	0.0869067	0.0122141	0	0.0376454	0.0124047	0.0119573	0
TCONS_00015226	intergenic	testis	12.6647	1.66678	0	0	0	0.0558129	0	0.124095	0
TCONS_00015636	intergenic	muscle	0.321978	0.286423	0	0	1.27042	0	0	0	0
TCONS_00016232	intergenic	adipose,kidney	0	0	0.811468	0.059135	0	0	0	0.752589	0.0709162
TCONS_00016336	intergenic	lung	0	0.77071	0.383005	0.97968	0.569742	0	0	0.811528	0
TCONS_00016430	intergenic	testis	0.687252	0	0	0	0	0	0	0.100323	0
TCONS_00016530	intergenic	testis	4.17777	0	0	0	0	0	0	0	0
TCONS_00016531	intergenic	kidney	0.759847	0	1.43321	0	0	0	0	0	0
TCONS_00016645	intergenic	liver	0	0	0.0517886	0	0	0	0.0258724	0.0498782	4.79636
TCONS_00016815	cis-regulatory region	testis	0.627964	0.391035	0	0.114706	0.0338862	0	0.099854	0	0
TCONS_00016873	intergenic	kidney	0	0	18.6605	0.241556	0	0	0	0.157651	0.09656
TCONS_00016874	intergenic	kidney	0	0.0664469	15.7707	0.155932	0	0	0	0.0763266	0
TCONS_00016938	intronic	ovary,testis	0.769292	0.736984	0.0209283	0	0.191596	0	0	0.0201563	0.0246911
TCONS_00016948	intergenic	lung	0.146643	0.0652251	0	0.535728	0.0578607	0.235883	0	0.149846	0
TCONS_00017052	intergenic	testis	0.605589	0	0	0	0	0	0	0	0
TCONS_00017063	antisense	adipose,liver	0.105793	0	0.336732	0.110425	0.166969	0	0	0.64862	0.794551
TCONS_00017311	intergenic	testis	0.594477	0	0	0	0	0	0	0	0
TCONS_00017380	intergenic	muscle	2.29285	2.30571	3.0144	1.1446	3.71166	1.22939	0.264197	0.509333	0
TCONS_00017629	intergenic	kidney,ovary	0.683417	1.84637	1.87987	1.58521	0.867618	0.515725	0.187828	0.594885	0.0950512
TCONS_00017843	intergenic	testis	1.68836	0	0.0494155	0.0364612	0	0.0874052	0	0.190371	0.0145751
TCONS_00017919	intergenic	testis	1.61546	0.10645	0	0.0624521	0.0129146	0	0	0	0.0149788
TCONS_00017946	antisense	ovary,testis	12.8913	12.1566	1.59489	0.760752	2.16312	1.31891	0.338024	0.698207	0.855294
TCONS_00017984	intergenic	testis	0.55981	0	0	0	0	0	0	0	0
TCONS_00018493	intergenic	liver	0.0802452	0	0	0	0	0	0	0.0819979	1.3058
TCONS_00018772	cis-regulatory region	testis	1.84725	0.616225	0	0.241018	1.18371	0	0.183585	0	0.0722587
TCONS_00018923	intergenic	lung	0.359989	0.640474	1.98609	4.88479	0.255299	0.540455	3.05294	1.69212	0.180245
TCONS_00019030	antisense	testis	9.19792	0.043178	0.66947	0.177322	0.344726	0.0260251	0.205816	0.74397	0.0607568
TCONS_00019175	intronic	testis	1.39015	0.285378	0.0436365	0.0944451	0.03551	0.0220524	0.0130799	0.0420269	0
TCONS_00019206	intergenic	testis	1.60699	0	0.0549995	0	0	0	0	0	0
TCONS_00019595	intergenic	testis	0.591313	0.175339	0	0.102868	0	0	0.417894	0	0
TCONS_00019678	intronic	kidney	0.625244	0	1.14582	0	0	0	0	0	0
TCONS_00020003	antisense	testis	10.0362	0	0	0	0	0	0	0	0
TCONS_00020055	cis-regulatory region	testis	1.36628	0.214484	0	0	0	0	0	0	0
TCONS_00020130	cis-regulatory region	kidney,testis	0.774597	0	1.01149	0.124387	0	0.127792	0.126329	0	0.223753
TCONS_00020268	intergenic	ovary	1.5886	3.71888	0.266127	1.2218	1.08283	0.268982	0.354536	0.0854365	0.209317
TCONS_00020764	intergenic	testis	1.21118	0.430973	0	0.505687	0.764626	0	0	0	0
TCONS_00021156	intergenic	testis	3.66939	0.118698	0	0	0	0	0	0.340867	0
TCONS_00021164	antisense	testis	1.13681	0.134837	0.241226	0	0	0	0	0	0
TCONS_00021200	intergenic	heart	0	0	0	0.0900444	0.0648869	2.32955	0	0	0
TCONS_00021324	intergenic	testis	0.642067	0	0.179268	0	0	0	0	0	0
TCONS_00021333	intergenic	testis	1.70287	0	0	0	0	0	0	0	0
TCONS_00021442	intergenic	kidney	0.101291	0.240282	1.1105	0.0234948	0.066513	0.168966	0.047723	0.0690022	0.0140878
TCONS_00021485	intergenic	ovary	0.303504	0.971961	0.322011	0	0	0	0	0.124053	0
TCONS_00021650	antisense	adipose,testis	0.718552	0	0	0.107146	0	0	0	0.839139	0
TCONS_00022060	intergenic	testis	3.23051	0	0	0.235254	0	0	0	0.690922	0.282123
TCONS_00022715	cis-regulatory region	heart	5.35984	0	3.76283	1.64218	1.80969	14.7839	0.169608	1.36241	0.200273
TCONS_00023100	intronic	testis	0.714309	0	0	0	0	0	0	0	0
TCONS_00023187	intergenic	testis	5.73213	0	0	0	0	0	0	0	0
TCONS_00023291	intergenic	kidney	0	0.104095	0.80699	0.488564	0.167949	0	0.372142	0.0170818	0.282487
TCONS_00023340	intergenic	lung	0	0	0	0.513688	0	0	0	0	0
TCONS_00023717	intergenic	testis	0.722847	0	0.109561	0	0	0	0	0	0
TCONS_00024179	intergenic	spleen	0	0	0.104694	0.171664	0.155739	0	0.871716	0.134443	0
TCONS_00024950	intergenic	testis	4.96254	0.238624	0.213452	2.81742	0.47559	0.970842	1.61731	1.98726	0.986336
TCONS_00024995	antisense	testis	2.10615	0	0.648749	0	0	0	0	0	0
TCONS_00025053	intergenic	heart	0	0.149721	0	0	0	1.17316	0	0.773922	0
TCONS_00025175	intergenic	ovary	0	0.625277	0	0	0	0	0	0	0
TCONS_00025217	intergenic	ovary	0.114687	0.612135	0	0	0	0	0	0	0
TCONS_00025461	intergenic	heart	0	0	0	0.0819825	0	0.842268	0.0832621	0	0
TCONS_00025506	intronic	testis	5.61056	0	0	0	0	0	0	0	0
TCONS_00025509	intergenic	testis	1.23425	0	0	0	0	0	0	0	0
TCONS_00025517	intergenic	testis	3.56901	0.20819	0	0	0	0.125485	0	0	0
TCONS_00025592	intronic	muscle	0	0	0	0	2.09379	0	0	0	0
TCONS_00025729	cis-regulatory region	testis	0.893766	0	0.0499088	0.294602	0.45691	0.302666	0	0.0480677	0
TCONS_00025741	intronic	ovary	0.399988	0.569311	0	0	0	0	0	0.0408724	0
TCONS_00026122	intergenic	testis	0.776606	0	0	0	0	0	0	0	0
TCONS_00026182	intronic	adipose,testis	1.94615	0.472159	0.0938558	0.184671	0	0	0.187553	1.98866	0
TCONS_00026183	cis-regulatory region	ovary	0.370653	0.871411	0.435389	0.221077	0.514315	0.198737	0.392922	0.351695	0.0828502
TCONS_00026324	intergenic	lung,testis	0.773708	0	0	0.969107	0.122112	0	0	0	0
TCONS_00026375	intergenic	testis	1.91621	0	0	0	0	0	0	0	0
TCONS_00026563	intergenic	adipose	0	0.435039	0	0	0	0	0	0.624654	0
TCONS_00026637	intergenic	testis	0.628091	0.0372489	0.177704	0.0218532	0.495648	0.0224514	0.0443885	0	0
TCONS_00027972	intergenic	lung	0	0	0	0.631617	0	0	0	0	0
TCONS_00028410	antisense	muscle	2.18596	1.25008	0.248492	0.162977	3.87563	0	0.165521	0.239325	0.29317
TCONS_00028530	intergenic	testis	0.950748	0	0.0720517	0	0.0802687	0	0	0.0925252	0
TCONS_00028565	intergenic	testis	0.952412	0	0	0.094678	0	0	0	0.0231718	0
TCONS_00028737	intergenic	ovary	0.416931	3.33802	0.774122	1.08797	0.112492	0	1.91525	0.852075	0
TCONS_00028798	cis-regulatory region	ovary	0.0539422	1.43957	0.171695	0.872717	0.637584	0.173537	0.857747	0.578764	0
TCONS_00029520	intronic	testis	1.95197	0	0	0	0	0	0	0	0
TCONS_00029568	intergenic	testis	0.525462	0	0	0	0	0	0	0	0
TCONS_00029988	intronic	testis	0.861922	0	0	0.321309	0	0	0	0.125821	0
TCONS_00030065	intergenic	testis	1.09827	0.0976995	0	0.0573183	0	0	0	0	0.481163
TCONS_00030120	intergenic	liver	0.039035	0.277796	0.248492	0.244466	0.322969	0	0.124141	0.119663	0.537478
TCONS_00030368	cis-regulatory region	heart	2.64308	1.6686	0.814137	2.13586	3.22954	4.57152	0.632683	1.04547	2.24121
TCONS_00030391	intergenic	testis	0.678119	0.134053	0.0799411	0	0.0792781	0	0	0.102656	0
TCONS_00030647	intergenic	testis	0.750074	0	0	0	0	0	0	0.255485	0
TCONS_00030751	intergenic	testis	0.981788	0	0.55555	0	0	0	0	0.200646	0
TCONS_00030768	intergenic	testis	0.994767	0	0	0	0	0	0	0	0
TCONS_00030956	intergenic	muscle	0	0	0	0	8.63873	0	0	0	0
TCONS_00030992	intergenic	testis	1.52466	0.0821999	0.58823	0.0964501	0.436875	0.396361	0	0.0472109	0.404829
TCONS_00031646	intergenic	testis	0.573044	0	0	0.230053	0	0	0	0	0
TCONS_00031834	intergenic	ovary	0	1.47565	0	0	0	0	0	0	0
TCONS_00031835	intergenic	ovary	0	1.41022	0	0.0827347	0	0	0	0	0
TCONS_00032036	antisense	lung,ovary	0.117681	1.53539	0.561856	1.75039	0.613861	0.220844	0.415838	0.460963	0.135031
TCONS_00032041	antisense	kidney	0	0.290026	1.32598	0.170152	0	0	0	0.610773	0
TCONS_00032260	cis-regulatory region	testis	0.613369	0	0.0185935	0	0	0.18793	0	0.0716304	0.131619
TCONS_00032269	intergenic	testis	37.2033	0	0.217676	0	0	0	0	0	0
TCONS_00032348	intergenic	testis	0.607007	0.107996	0	0	0	0	0	0	0
TCONS_00032409	intronic	testis	0.554422	0	0	0	0	0	0	0	0
TCONS_00032459	intergenic	ovary	0	1.4299	0	0	0	0	0	0	0
TCONS_00032777	intergenic	adipose	0.0756608	0.480756	0.114678	0.067692	0.256633	0.463634	0.0343743	1.10448	0.378831
TCONS_00033373	intergenic	testis	2.99691	0	0	0	0	0	0	0	0
TCONS_00033796	cis-regulatory region	ovary	0	1.21936	0	0	0	0	0	0	0
TCONS_00034377	intergenic	kidney	0.0314426	0.130529	0.97856	0.295376	0.0123881	0.0449573	0	0.0107098	0.0131193
TCONS_00034655	cis-regulatory region	liver,ovary	0	0.85003	0	0	0	0	0	0	0.598049
TCONS_00034714	antisense	testis	0.898321	0.0470073	0.0560647	0	0	0	0	0	0
TCONS_00034851	cis-regulatory region	kidney	0.168855	0.150209	0.895757	0.176249	0.133249	0	0	0	0.211363
TCONS_00034882	intergenic	testis	0.951164	0	0	0.372306	0	0	0	0	0.148826
TCONS_00035255	intergenic	ovary	0.140993	0.627119	0.0124659	0.0122639	0.481856	0.327591	0.0124554	0.324163	0
TCONS_00035447	intergenic	testis	2.67929	0	0	0	0	0	0	0	0
TCONS_00035674	intergenic	testis	1.00171	0	0	0	0.197621	0	0	0	0
TCONS_00035833	intergenic	lung	0	0	0	1.54912	0	0.0568402	0.842838	0	0
TCONS_00036179	intergenic	testis	6.88992	0.583723	0.0870245	0.0856147	0	0.175917	0.173902	0	0.513357
TCONS_00036236	intergenic	testis	0.758172	0.0685882	0.40902	0.335328	0.0138686	0	0.0544898	0.170704	0.0804267
TCONS_00036539	intergenic	testis	0.57416	0	0	0	0	0	0	0	0
TCONS_00036723	intergenic	ovary	0	0.720534	0	0	0	0	0	0	0
TCONS_00037288	cis-regulatory region	testis	0.83881	0.62182	0	0.539917	0.196143	0	0.118561	0.157141	0.0874977
TCONS_00037309	intergenic	adipose	0	0.194574	0	0	0	0	0	0.782267	0
TCONS_00037353	intergenic	testis	0.735477	0	0	0	0	0	0	0	0.0317457
TCONS_00038088	cis-regulatory region	testis	1.35348	0	0	0.423826	0	0	0.215221	0	0
TCONS_00038089	antisense	testis	1.57367	0.49408	0	0.0966223	0.054707	0	0.196261	0	0
TCONS_00038155	intergenic	testis	0.660362	0.195814	0.408701	0	0	0	0	0	0
TCONS_00038190	cis-regulatory region	testis	1.07406	0	0	0	0	0	0	0	0
TCONS_00038390	intergenic	testis	0.982497	0	0.0496385	0	0	0	0	0	0
TCONS_00038446	intergenic	testis	2.66407	0	0	0	0	0	0	0	0
TCONS_00038459	antisense	kidney	0.358839	0.294659	1.58146	0.0864353	0	0	0	0.592324	0
TCONS_00038740	intergenic	testis	1.46182	0	0	0	0	0.24117	0	0	0
TCONS_00039505	cis-regulatory region	testis	0.767977	0	0	0	0	0	0	0	0
TCONS_00039620	intergenic	heart,testis	0.565581	0	0	0	0	0.836564	0	0	0
TCONS_00039746	intergenic	ovary	0.463464	1.09256	0.725295	0.290256	0.937853	0.857329	0.650986	0.378869	0.0145034
TCONS_00039831	intergenic	testis	1.28677	0.0726779	0.0216704	0.213193	0.144851	0	0.0216521	0	0
TCONS_00039963	intergenic	testis	3.77732	0.0422136	0	0	0.0256069	0	0	0.00969803	0
TCONS_00039995	cis-regulatory region	testis	0.852139	0	0	0	0	0	0	0	0
TCONS_00039996	intronic	ovary	0.328091	3.06455	0	0	0	0	0	0	0
TCONS_00040203	intergenic	ovary	0.471918	5.61895	1.07842	3.52387	0.916695	2.17999	0.076965	1.52087	0.40896
TCONS_00040332	cis-regulatory region	adipose	0.196075	0.215952	0.277375	0.389831	0.0604604	0.0300377	0.277141	0.667858	0.455808
TCONS_00040631	intronic	kidney,ovary	0	1.41579	1.20613	0.237318	0	0	0	0.232327	0
TCONS_00040636	intronic	lung	0	0	0.246266	1.29214	0	0	0	0.316243	0
TCONS_00040691	intronic	testis	1.24639	0.705572	0	0	0	0	0	0	0
TCONS_00041552	intergenic	testis	13.8578	0.76096	0.453791	3.03579	1.10784	1.46771	0.725452	1.39857	0.214153
TCONS_00041613	intergenic	kidney,muscle	0.403936	0.239554	0.857135	0.140542	1.0172	0	0	0.343965	0
TCONS_00041695	intergenic	testis	0.897204	0	0	0	0	0	0	0	0
TCONS_00041775	intergenic	heart	0	0	0	0	0.342939	1.72854	0	0	0
TCONS_00042252	intergenic	testis	2.66363	0.546808	0.489126	0.695069	0.16169	0.98875	0.217206	0.104685	0.320594
TCONS_00042345	intronic	testis	0.918397	0	0	0	0	0	0	0	0
TCONS_00042794	intronic	testis	9.83831	0	0	0	0	0	0	0	0
TCONS_00042831	intergenic	testis	1.51574	0	0	0.263687	0	0	0.535604	0	0
TCONS_00042835	intergenic	testis	0.797514	0	0	0.0594599	0	0	0	0	0
TCONS_00042853	intronic	spleen	0.096354	0.514284	0.766722	0.201147	0.519945	0	0.919288	0	0
TCONS_00042922	intronic	lung,ovary	0.710115	3.1585	1.13013	2.50159	0.41967	0.380751	1.03507	0.907032	0.11111
TCONS_00043083	intergenic	ovary	0.0262606	1.7287	1.30951	0.904549	0.248678	0.816667	0.139192	0.187839	0
TCONS_00043158	intergenic	testis	0.772062	0	0	0	0	0	0	0	0
TCONS_00043558	intronic	testis	1.36417	0.269673	0.160817	0.210949	0.119438	0	0.267802	0.258142	0.063244
TCONS_00043570	antisense	testis	0.582018	0	0	0.202502	0	0	0	0	0.0485691
TCONS_00043671	intergenic	liver	0	0	0	0.0479402	0.0241627	0	0	0	0.824039
TCONS_00043690	intergenic	lung	0	0	0.188354	1.15814	0	0	0.705732	0	0.555551
TCONS_00043770	intergenic	lung,testis	0.816518	0.0744978	0.0444261	0.699302	0	0.134708	0.0887771	0.192543	0.131035
TCONS_00043856	intergenic	testis	4.10811	0.828849	0.539211	0.132619	0.450528	0.272499	0	0.77898	0.212053
TCONS_00043978	intergenic	testis	5.93982	0.0640474	0.0381941	0.0375753	0.056816	0	0	0	0
TCONS_00044027	intergenic	ovary	0.444012	0.88871	0.058886	0	0	0	0	0	0
TCONS_00044271	cis-regulatory region	testis	1.00283	0	0.327378	0	0	0	0	0.0788254	0.09656
TCONS_00044319	intergenic	testis	14.1585	0.778727	0.100954	0.357545	0.150174	0.0816295	0	0.0777836	0.142926
TCONS_00044344	cis-regulatory region	testis	2.45474	0	0	0	0	0	0	0	0.0903737
TCONS_00044491	cis-regulatory region	muscle	0.541111	0.240679	0	0.225923	1.05118	0	0.0860433	0.165879	0.1016
TCONS_00044500	intergenic	lung	0.360672	0.933367	0.539211	1.28341	0.672344	0.105483	0.747305	0.485816	0.184692
TCONS_00044505	intergenic	kidney	0	0.24693	0.552204	0	0	0	0	0	0.0434326
TCONS_00044635	intergenic	testis	1.6149	0	0	0	0	0	0	0.495053	0.101072
TCONS_00044638	intergenic	lung	0	0	1.20437	1.67855	0	0	0	0.773294	0
TCONS_00044649	intronic	ovary	1.25705	2.44948	0	0.999695	0.0944746	0	0	0	0
TCONS_00044726	intergenic	spleen	0	0	0	0	0	0	0.964088	0	0
TCONS_00044886	intergenic	testis	1.28631	0	0	0	0	0	0	0	0
TCONS_00045072	intergenic	testis	0.630638	0	0	0	0	0	0	0	0
TCONS_00045074	intergenic	testis	2.22346	0	0	0	0	0	0	0.454405	0
TCONS_00045077	intergenic	testis	1.33985	0.575399	0	0	0	0	0	0	0
TCONS_00045223	intergenic	testis	1.52466	0.108504	0	0	0	0	0	0	0
TCONS_00045395	intergenic	kidney	0.684045	0.716956	1.63475	0.406485	0.47511	0.388561	0.297955	0.380636	0.462035
TCONS_00045491	cis-regulatory region	liver	0	0	0	0	0	0	0	0	5.63584
TCONS_00045493	intronic	lung	0	0	0	1.54596	0	0.794139	0	0	0.231744
TCONS_00045523	intergenic	testis	1.83843	0	0	0.0540544	0	0	0.0548981	0	0
TCONS_00045616	intergenic	testis	1.02752	0	0	0	0	0	0	0	0
TCONS_00045679	intergenic	testis	4.10388	0.153714	0	0.586175	0.204239	0	0	0.308996	0
TCONS_00045924	intergenic	testis	0.783058	0	0	0.0408674	0	0	0	0	0
TCONS_00045934	intergenic	testis	2.74257	0	0	0	0	0	0	0	0
TCONS_00045994	intergenic	testis	0.501662	0	0	0	0	0	0	0	0
TCONS_00046654	cis-regulatory region	lung	0	0	0.11727	0.807589	0	0	0	0	0
TCONS_00046667	intergenic	testis	4.13367	0	0	0	0	0	0	1.14161	0
TCONS_00047245	intergenic	testis	10.7094	0	0	0	0	0	0	0.0245918	0
TCONS_00047296	intergenic	lung	0.071898	0	0	3.41461	0	0	0	0	0
TCONS_00047530	intergenic	heart	0.0265838	0	0.0282049	0.0832438	0.0157107	0.64142	0	0	0
TCONS_00047539	intergenic	heart	0	0	0	0	0	1.8951	0	0.120388	0
TCONS_00048081	intergenic	testis	2.3873	0	0.723678	0	0	0	0	0	0
TCONS_00048954	intergenic	lung,testis	0.996893	0.443405	0	1.30068	0	0	0	0	0
TCONS_00049114	intronic	testis	5.29312	0.486052	0.0724631	0	0	0	0	0.244265	0
TCONS_00049352	intergenic	adipose,spleen	1.28951	0	0	0	0	0	2.05049	1.71298	0
TCONS_00049354	intergenic	spleen	0.237791	0	0	0.062051	0.469123	0	0.567176	0	0
TCONS_00049382	intronic	testis	1.40303	0	0	0	0	0	0	0.0754568	0
TCONS_00049613	intergenic	ovary	0	1.93636	0.384911	0.042075	0.12724	0	0	0.0411902	0
TCONS_00049688	cis-regulatory region	testis	3.3015	0.0876695	0.57509	0	0	0	0	0	0
TCONS_00049863	intergenic	heart	0	0.102068	0	0.0119762	0	1.40266	0.0851419	0.117244	0
TCONS_00050076	intergenic	testis	0.847033	0	0	0.0884126	0	0	0	0	0
TCONS_00050077	intergenic	lung,testis	0.641565	0	0	0.803591	0	0.137598	0	0	0
TCONS_00050242	intergenic	kidney	0.0217626	0	0.831227	0	0	0.0933496	0	0	0
TCONS_00050293	intergenic	testis	1.76289	0	0	0	0	0	0	0	0
TCONS_00050361	intronic	testis	3.04932	0	0.111561	0	0	0	0	0	0
TCONS_00050996	intergenic	adipose,ovary	0.227362	0.606765	0	0	0	0	0	0.696982	0
TCONS_00051480	intergenic	heart	0	0	0	0	0	4.82922	0	0	0
TCONS_00051495	intergenic	heart	0	0	0.0155015	0.213506	0.141915	19.3499	0	0.0298594	0
TCONS_00051616	intergenic	muscle,testis	2.15495	1.22474	0.412814	0.531088	2.45491	0.353052	0.126912	0.321127	0.0561966
TCONS_00051646	intergenic	spleen	0	0.686807	0.585101	0.287811	0.0651828	0	1.75382	0.394462	0
TCONS_00051715	intergenic	heart	0	0	0	0	0	4.60726	0	0.0131051	0
TCONS_00051797	cis-regulatory region	testis	2.93105	0	0	0	0	0.0779295	0	0.0247526	0
TCONS_00051883	intergenic	ovary	0	0.709449	0	0	0	0	0	0.24448	0
TCONS_00052343	intergenic	testis	0.741154	0	0	0.0663094	0.0914151	0	0	0	0
TCONS_00052355	intergenic	kidney	0	0	1.47118	0	0	0	0	0	0.400545
TCONS_00052377	intergenic	testis	0.519076	0	0	0	0	0	0	0	0
TCONS_00053097	intergenic	spleen	0	0.330567	0	0.0969686	0	0	0.886339	0.0949295	0
TCONS_00053160	cis-regulatory region	testis	2.53604	0	0	0	0.10176	0	0	0	0
TCONS_00053217	intergenic	kidney	0.0479808	0.153657	2.51139	1.51247	0.170136	0.202381	0.247536	0.078446	0.204202
TCONS_00053340	intergenic	muscle	0	0	0.0322767	0.222277	0.61128	0	0.0644988	0	0
TCONS_00053394	intergenic	testis	1.91731	0	0	0	0	0	0	0	0
TCONS_00053534	intergenic	ovary	0	0.758635	0	0	0.0480699	0	0.0645746	0	0
TCONS_00054073	intergenic	testis	2.49094	0.838439	0	0	0	0	0	0	0
TCONS_00054099	intergenic	adipose	0	0	0	0	0	0	0	3.08664	0
TCONS_00054970	intergenic	testis	2.21393	0.192142	0	0.112726	0.382949	0.405342	0	0	0
TCONS_00055114	intergenic	ovary	0.0274495	0.549414	0.0655276	0.0286516	0.173291	0.0441538	0.0218241	0.210368	0.0343597
TCONS_00055276	intergenic	testis	1.27681	0	0	0	0	0	0	0	0.159823
TCONS_00055521	intergenic	testis	4.11264	0	0	0.133108	0	0.307692	0	0	0
TCONS_00055965	intergenic	testis	0.704752	0	0	0	0	0	0	0.0800161	0
TCONS_00056336	intergenic	ovary	0.30708	0.546341	0.193722	0.389831	0.116442	0.0356002	0.14077	0.178095	0.0831102
TCONS_00056338	intergenic	spleen	0.594801	0.825068	0.641768	0.557711	0.598412	0.11892	1.11146	0.350253	0.0378578
TCONS_00056639	intergenic	testis	10.8029	0	0.082458	0	0	0	0	0.0397081	0
TCONS_00056810	cis-regulatory region	testis	45.0971	0.20679	0.246635	5.94465	0	0	0	0	0.145489
TCONS_00056996	intergenic	spleen	0.406142	0	0.156694	0.115616	0	0	0.587105	0.0754568	0
TCONS_00057190	intronic	ovary	0	0.908653	0	0	0	0	0	0	0
TCONS_00057599	intergenic	spleen	0.0722655	0.471427	0.383361	0.326864	0.103989	0.0516633	2.04286	0.295375	0.0603051
TCONS_00058253	intergenic	testis	0.913818	0	0	0	0	0	0	0	0
TCONS_00058312	intergenic	ovary	0	0.722792	0	0	0	0	0	0	0
TCONS_00058449	cis-regulatory region	ovary	0	1.70308	0	0	0	0	0	0.0752424	0
TCONS_00058659	intergenic	lung	0.336613	0.199628	0.476186	0.936943	0	0	0	0	0
TCONS_00058824	intergenic	testis	2.42519	0	0	0	0	0	0	0	0
TCONS_00058862	intergenic	testis	0.967135	0	0	0	0	0	0	0	0
TCONS_00059163	antisense	ovary	0.218267	2.52414	0.752625	1.25304	0	0.0585155	0	0.947896	0
TCONS_00059448	intergenic	lung	0.08688	0.206097	0.860327	1.08822	0.0457067	0.745337	0.2763	0.0295925	0.398755
TCONS_00059502	cis-regulatory region	ovary	0.663154	1.77977	1.24023	0.715659	0.849138	0.409811	0.500439	0.677639	0.0703472
TCONS_00059535	intergenic	testis	4.87203	0.924595	0.275687	0.305123	0.666025	0.52246	0.103295	0.92931	0.243941
TCONS_00060291	intergenic	ovary	0.0653975	1.16352	0.0925139	0.136523	0.0235265	0.319481	0.254198	0.185627	0.00909564
TCONS_00060437	intergenic	muscle	0.712066	0.144785	0.0863414	0.722013	0.856317	0.109085	0.107836	0.0831564	0.152798
TCONS_00060701	intergenic	testis	1.06102	0.134837	0.0804086	0	0	0	0	0.0774425	0.0948659
TCONS_00060710	intronic	heart	0.309299	0	0.262527	0.129137	0.0667614	0.530689	0.131153	0.0632108	0
TCONS_00060837	intergenic	testis	0.618351	0	0.0546715	0	0	0	0	0.0526547	0.193504
TCONS_00061125	cis-regulatory region	testis	19.8607	5.63935	0.127708	0.0837593	0.158311	0.107565	0.552933	0.696982	0.125558
TCONS_00061332	intergenic	testis	7.07071	0.0359424	0	0	0	0	0	0	0
TCONS_00061847	intergenic	liver,lung	0	0	0	0.811627	0	0	0	0	0.973324
TCONS_00061859	intergenic	lung	0	0	0	0.624105	0	0	0.0294812	0	0
TCONS_00061900	intergenic	testis	0.903502	0	0	0	0	0.0605552	0	0	0
TCONS_00061904	intergenic	testis	1.49072	0	0	0	0	0.103135	0	0	0
TCONS_00062123	intergenic	testis	5.15061	0	0	0.00578082	0.0437046	0	0	0.0282963	0
TCONS_00062272	intergenic	testis	4.39815	0.151941	0	0	0	0	0	0	0
TCONS_00062321	intergenic	testis	0.549802	0	0	0	0	0	0	0	0
TCONS_00062584	cis-regulatory region	testis	3.18679	0	0.525951	0	0.111769	0	0	0.578914	0
TCONS_00062601	intergenic	ovary	0	1.37361	0	0	0	0	0	0	0
TCONS_00062604	intergenic	ovary	0	0.523175	0	0	0	0	0	0	0
TCONS_00062609	intergenic	ovary	0	2.70889	0	0	0	0	0	0	0
TCONS_00062671	intergenic	ovary	0	1.55441	0	0	0	0	0	0	0
TCONS_00062680	intergenic	testis	1.65883	0	0.0366663	0	0.16363	0	0	0	0
TCONS_00062726	intergenic	ovary	0	2.41797	0.205991	0	0	0	0	0	0.243027
TCONS_00062838	cis-regulatory region	muscle	0.127996	0.0284655	0.475304	0.200402	1.49397	0	0.254412	0	0.120164
TCONS_00062869	intergenic	testis	2.14208	1.14333	0.909083	0.521707	0.385303	0.918838	0	0	0.0893778
TCONS_00062870	intergenic	testis	14.7887	6.92405	2.64262	2.27483	3.52813	3.923	0.577584	8.43077	0.29229
TCONS_00063101	intergenic	kidney	0	0.20819	17.0709	0.213747	0	0	0	0	0.109856
TCONS_00063227	intergenic	testis	4.5707	0	0.118278	0	0	0	0	0.113915	0.348862
TCONS_00063335	intronic	spleen	1.25821	1.79084	3.80458	4.85926	3.27657	1.21434	5.86877	2.82853	0.551236
TCONS_00063431	intergenic	testis	0.558604	0	0	0	0	0	0	0	0
TCONS_00063676	intronic	testis	1.07997	0	0	0	0	0	0	0.367852	0.150204
TCONS_00063701	intergenic	testis	2.10455	0.197069	0.470081	0	0	0	0	0	0
TCONS_00064195	intergenic	testis	1.20554	0	0	0	0	0	0	0.27375	0
TCONS_00065149	intergenic	testis	8.87168	0	0	2.42096	0	0	0.245875	0.118503	0
TCONS_00065172	cis-regulatory region	testis	1.57086	0	0	0.0409913	0	0	0	0	0
TCONS_00065497	intergenic	kidney	0	0	0.50551	0	0	0	0	0	0
TCONS_00065982	intergenic	testis	1.50955	0.0571427	0	0	0.173315	0	0	0	0
TCONS_00065992	intergenic	testis	2.00259	0.203594	0.0607058	0	0	0.0613573	0.121309	0	0
TCONS_00066291	intergenic	testis	0.700519	0	0	0	0	0	0	0	0
TCONS_00066547	intronic	testis	0.519684	0	0	0	0	0	0	0	0
TCONS_00066557	intergenic	muscle	0	0	0	0.0434956	0.591046	0	0	0	0
TCONS_00066568	intergenic	testis	0.602772	0.214484	0	0	0	0	0	0	0
TCONS_00067607	intergenic	testis	0.532587	0	0	0	0	0	0.0940976	0.181406	0
TCONS_00067751	intergenic	testis	5.04311	0	0	0	0	0	0	0	0
TCONS_00067793	intergenic	testis	1.17815	0	0	0	0	0	0	0	0
TCONS_00067916	intergenic	liver	0	0.141563	1.13967	0.020763	0	0	0.716962	0.0406528	1.99197
TCONS_00068008	intergenic	heart,testis	0.793922	0	0	0.341225	0	0.60097	0	0.143164	0.116916
TCONS_00068054	intergenic	ovary	0.119719	1.91699	0	0	0	0	0	0	0
TCONS_00068063	intergenic	testis	2.4292	0.579012	0.616586	0.0242639	0.0183442	0	0.0369639	0.118768	0.0436468
TCONS_00068117	intergenic	ovary	0.198941	1.61804	0.613116	0.355977	0.194257	0.0203179	0.642725	0.0484016	0.391322
TCONS_00068182	intronic	testis	0.5728	0	0.0506441	0	0	0	0.151804	0	0
TCONS_00068209	cis-regulatory region	ovary,testis	0.547589	0.649495	0	0	0	0	0	0	0
TCONS_00068600	intergenic	heart	0	0.197069	0	0	0	0.593907	0	0	0
TCONS_00068670	intergenic	ovary	0	0.975961	0	0.250502	0	0	0	0	0
TCONS_00068675	intergenic	spleen	0.173954	0.541609	0	0.136179	0.0686368	0	0.92203	0.0888769	0
TCONS_00069513	intergenic	ovary	28.7105	67.3976	17.5575	15.5042	8.60709	4.06232	10.7792	18.0304	6.48883
TCONS_00069576	intergenic	testis	0.515805	0.344135	0.205222	0.0672991	0.208754	0	0	0	0
TCONS_00069730	intergenic	kidney	0.112116	0.29014	3.44423	0.287245	0.283108	0.464523	0.0162071	0.223922	0.0701702
TCONS_00069773	intergenic	kidney	0	0	2.85541	0	0	0	0	0.169235	0.103655
TCONS_00069883	intergenic	testis	0.739736	0	0	0	0	0	0	0.0290728	0
TCONS_00069917	intergenic	testis	1.40315	0	0	0	0	0	0	0.0796551	0
TCONS_00070008	cis-regulatory region	lung,muscle	0.145148	0.0368913	0.109999	0.562728	0.626596	0.0222359	0.505568	0.0847531	0.129777
TCONS_00070012	cis-regulatory region	muscle	0.363523	0.0646762	0	0.0379442	0.627726	0.0779659	0.0385365	0.260024	0.182015
TCONS_00070086	intronic	muscle	0	0	0	0.0578082	3.846	0	0	0	0
TCONS_00070098	intergenic	liver	0.142849	0	0.01684	0.654404	0	0	0	0	7.61931
TCONS_00070151	intergenic	ovary	0	1.43466	0	0.601205	0	0	0	0	0
TCONS_00070520	intergenic	testis	0.755977	0	0	0	0	0	0	0	0
TCONS_00070549	intergenic	testis	1.81481	0.303564	0.230399	0.679999	0	0.0332673	0	0.4438	0
TCONS_00070617	intergenic	kidney	0	0.281302	0.590024	0.392668	0.194175	0.187092	0.271644	0.0891387	0.0545968
TCONS_00070658	cis-regulatory region	testis	6.24559	0	0.198793	0.195573	0.404429	0	0.198625	0	0
TCONS_00070911	intergenic	testis	0.974838	0	0	0.0598545	0	0	0	0.0585959	0
TCONS_00071006	intergenic	testis	2.61837	0	0	0.0828191	0	0	0	0	0
TCONS_00071007	intergenic	testis	2.74439	0	0	0.0530475	0	0	0	0	0
TCONS_00071031	intergenic	adipose	0.378076	0	0	0.131544	0.347571	0	0	1.20193	0.42067
TCONS_00071175	intergenic	ovary	0.117117	0.848362	0.106508	0.157174	0.553743	0.610021	0.283781	0.034193	0.0698099
TCONS_00071800	intronic	testis	0.635621	0	0	0.147435	0.166953	0	0	0	0
TCONS_00072500	intergenic	ovary	0	1.08853	0	0.0580563	0	0	0	0	0
TCONS_00072502	intergenic	ovary	0.0680294	1.21035	0	0.0710085	0	0	0	0	0
TCONS_00072825	intergenic	testis	1.39164	0.618982	0.461405	0.272358	0	0.0932713	0	0	0.272182
TCONS_00072827	intronic	adipose,ovary	0.235629	0.670751	0.299997	0.0737843	0.111566	0.227412	0.0499573	0.650094	0.0294947
TCONS_00072857	intergenic	adipose	0	0	0	0.137331	0	0	0	1.65813	0
TCONS_00073129	cis-regulatory region	testis	0.837564	0.0805487	0	0.0472563	0	0	0.359954	0.0462626	0
TCONS_00073333	cis-regulatory region	muscle,testis	8.56047	4.44219	0.504583	4.71588	9.5701	1.52999	1.76455	2.55134	0
TCONS_00073468	intergenic	adipose,testis	0.602772	0	0.0913613	0.179762	0	0	0	0.527947	0
TCONS_00073517	intergenic	testis	0.518384	0	0	0	0	0.333538	0	0	0
TCONS_00073527	intergenic	testis	0.609864	0	0	0	0	0	0	0	0
TCONS_00073535	intergenic	testis	0.550302	0	0.0583859	0	0	0	0	0	0
TCONS_00073605	intergenic	ovary	6.80552	8.42654	5.54548	4.06374	6.48458	2.25186	1.78735	1.84818	0.479659
TCONS_00073656	cis-regulatory region	spleen	0.212555	0.266942	0.0928597	0.208812	0.283374	0.147488	0.50367	0.178869	0.140857
TCONS_00073937	intergenic	testis	1.57931	0.991702	0	0	0	0.298869	0.0984821	0	0
TCONS_00073983	intergenic	testis	0.820228	0	0	0	0	0	0	0	0
TCONS_00074190	intergenic	testis	0.82641	0	0	0	0	0	0	0	0
TCONS_00074259	intergenic	testis	1.57683	0	0.261404	0	0	0	0	0	0.123362
TCONS_00074841	intergenic	kidney	0.311031	0	0.659994	0	0	0	0	0	0
TCONS_00074842	intergenic	lung	0.594867	0.302388	0	0.887024	0.602673	0	0	0.434186	0.212749
TCONS_00074843	intergenic	testis	0.726707	0	0.599683	0.168562	0.637189	0.51953	0	0.330035	0.303216
TCONS_00074854	cis-regulatory region	muscle	0.151752	0.377985	0.28981	0.0633589	1.34123	0.130187	0.900869	0	0.265936
TCONS_00075549	intergenic	testis	1.44497	0	0	0	0	0	0	0	0
TCONS_00075644	intergenic	testis	3.89763	0.115574	0	0.0678051	0	0	0	0	0
TCONS_00075654	intergenic	lung	0.520118	0	0	1.5382	0	0	0	0	0
TCONS_00075751	intergenic	testis	0.717487	0.13677	0.0407806	0.334333	0	0	0.353133	0	0
TCONS_00075844	antisense	lung	0.0432107	0.486896	0.0458456	0.556269	0.0113664	0	0.213766	0.301722	0.0270443
TCONS_00075845	intronic	muscle	0	0.142328	0	0.0835007	0.631289	0	0	0.245235	0
TCONS_00075846	antisense	ovary	0.34559	0.768569	0	0.225452	0.0466217	0.463247	0.0457942	0.0441422	0
TCONS_00075860	antisense	ovary	0.213855	4.71795	0.0907582	0.357152	0.101109	0.366929	0	0	0
TCONS_00075861	intronic	ovary	0.18782	12.1969	0.199274	1.07825	0	0.100706	1.99105	0.287884	0.117551
TCONS_00075862	intronic	lung,ovary	0.441178	2.94346	0.819141	2.53274	0.348149	0	0.467685	1.46515	0
TCONS_00075865	intronic	muscle,ovary	0	0.604116	0.360259	0.118141	0.610765	0	0	0	0.141678
TCONS_00075867	intronic	kidney,lung	0.14939	0.265788	0.673625	0.89661	0	0	0.118775	0.0381633	0
TCONS_00075875	antisense	ovary	0	1.74016	0	0.765686	0	0	0	0.999446	0
TCONS_00075878	intronic	ovary	0.176493	1.61489	0.401261	0.763203	0.435378	0.0270378	0.0801843	0.257639	0.0946814
TCONS_00075880	intronic	ovary	1.58366	6.66824	1.06415	3.58152	0.374369	0	0.671523	1.34854	0.198233
TCONS_00075885	intronic	ovary	0	0.513417	0	0.0273828	0	0	0	0	0
TCONS_00075886	antisense	ovary	0	0.838439	0	0.245948	0	0	0	0.361164	0
TCONS_00075895	antisense	adipose,lung	0	0.2329	0	0.751507	0	0	0	0.869468	0
TCONS_00075969	intergenic	testis	0.700519	0	0.0619364	0	0	0	0	0	0
TCONS_00076045	intergenic	testis	1.24796	0	0	0	0	0	0	0.147141	0
TCONS_00076087	intergenic	heart	0.227237	0.265314	0.0150684	0.00741212	0.224151	0.723428	0	0.0507938	0.00888881
TCONS_00076151	intergenic	muscle	0	0.348031	0	0.0816732	0.6474	0	0.020737	0.199889	0
TCONS_00076178	intergenic	lung	0	0	0	0.578815	0.0221656	0	0.0435444	0	0.0257085
TCONS_00076556	intergenic	testis	0.981169	0	0	0	0	0	0	0	0
TCONS_00076580	intergenic	testis	1.00915	0.0944962	0	0	0	0	0	0	0
TCONS_00076581	intergenic	testis	0.509647	0	0.154493	0	0	0	0	0	0
TCONS_00076652	intergenic	testis	0.555412	0.131755	0	0	0	0.198535	0	0	0
TCONS_00076667	intergenic	testis	1.40327	0.391628	0.0583859	0.11488	0.237563	0	0.0875048	0.0281161	0
TCONS_00076811	intergenic	kidney	0.559408	2.3223	3.29733	2.78977	0.939143	0.599889	0.131782	0.127028	0.855841
TCONS_00077281	intergenic	testis	1.07549	0	0	0	0	0	0	0	0
TCONS_00077836	intergenic	testis	1.31052	0	0	0	0	0	0	0	0
TCONS_00077932	intergenic	spleen	0.0632176	0.787315	0.435972	1.22074	0.548759	0.610131	2.5466	0.129197	0.039566
TCONS_00077996	intronic	adipose	0.13157	0.234082	0.0697963	0	0	0	0.139475	0.739438	0
TCONS_00078137	cis-regulatory region	lung	0.154281	0	0	0.885704	0	0	0	0.0788254	0
TCONS_00078314	intergenic	ovary	0.0233017	0.635676	0.0329634	0.0243221	0.211155	0.00832929	0.0494034	0.0555581	0
TCONS_00078974	intergenic	testis	0.785431	0	0	0	0	0	0	0	0
TCONS_00080153	intergenic	kidney	0.386854	0.917695	13.8183	0.403795	0	0.276566	0	0.922375	1.77555
TCONS_00080531	intergenic	testis	2.63465	0	0	0.222975	0.673316	0	0	0	0
TCONS_00080749	intergenic	testis	0.703828	0	0	0.0638825	0	0	0	0.187617	0.114914
TCONS_00080755	intergenic	adipose	0	0	0	0.32793	0	0	0	1.84595	0
TCONS_00080813	intergenic	testis	1.32919	0	0	0	0	0	0	0.142971	0
TCONS_00081483	cis-regulatory region	testis	2.78229	0	0	0	0.0770386	0	0	0.199513	0
TCONS_00081491	antisense	testis	13.3903	0	1.16313	0.490409	0.169021	0	0.747095	0	0
TCONS_00081763	intronic	testis	0.85285	0	0	0	0.175569	0	0	0.0757806	0
TCONS_00081817	intronic	heart,muscle	0.0300687	0.16049	0.350925	0.470781	0.843734	0.967338	0	0.0614509	0
TCONS_00081929	intergenic	testis	4.28357	0.387514	0.462181	1.06095	0.686519	0	0.538755	0.667697	1.45408
TCONS_00082292	intergenic	heart,muscle	0.148747	0.0529287	0.0236727	0.217365	0.561869	0.574241	0.00788422	0.0683983	0
TCONS_00082293	intergenic	heart	0.089531	0.238933	0	0.0467258	0.434814	0.912093	0	0	0
TCONS_00082519	intergenic	kidney	0.0335415	0.0895131	8.06042	0	0.0132344	0	0	0.0171371	0.241416
TCONS_00082864	cis-regulatory region	adipose,ovary	0	0.649495	0.0645534	0.317538	0	0.0652461	0.257995	0.808238	0.30464
TCONS_00082931	intergenic	testis	2.81476	0	0	0	0	0	0	0	0
TCONS_00082994	intergenic	heart	0	0	0	0	0	14.7845	0	0	0.0986144
TCONS_00083147	intergenic	testis	11.6044	0	0	0	0	0	0	0	0
TCONS_00083348	cis-regulatory region	ovary	0.192584	0.767978	0.176145	0.0554532	0.315351	0.0142428	0.0140797	0.0203577	0.00831262
TCONS_00083411	intergenic	testis	1.82306	0	0	0	0	0	0	0	0
TCONS_00083496	intergenic	testis	5.05478	0.76538	0	0.224517	0	0	0	0	0
TCONS_00083503	intergenic	testis	2.39993	0	0.101851	0	0.207208	0	0	0	0
TCONS_00083793	intergenic	lung	0	0.214484	0	0.755002	0	0.258557	0	0	0
TCONS_00083843	intergenic	testis	1.17547	0.0522836	0	0	0	0	0.0311525	0.0600574	0
TCONS_00084005	intergenic	heart	0.253613	0	0	0	0.179858	1.41422	0	0.103661	0
TCONS_00084083	intergenic	heart,muscle	0.226942	0.233758	0.335826	0.162076	0.586531	0.666052	0.0633099	0.189181	0.104659
TCONS_00084411	intergenic	kidney	0.165354	0	0.526311	0	0	0	0	0	0
TCONS_00084460	cis-regulatory region	muscle	0.0540885	0.269448	0.0114774	0.462948	1.48537	0.313214	0.126144	0.0442159	0.0406229
TCONS_00084464	intergenic	testis	7.325	0	0.0478256	0	0.0399599	0	0	0.0115154	0
TCONS_00084465	intergenic	testis	10.0956	0.0636936	0	0.0747355	0	0	0	0	0
TCONS_00084595	intergenic	testis	2.9579	0	0	0	0	0	0	0	0.0627546
TCONS_00084662	intergenic	testis	0.931927	0	0	0	0	0	0	0.178553	0
TCONS_00084899	intergenic	heart	0.318027	0	0.16871	0.165977	0	2.55781	0	0	0
TCONS_00085198	intergenic	testis	4.56787	2.03173	0.257007	1.30034	0.546162	0.185546	0.183421	0.424331	0.0433166
TCONS_00085331	intergenic	testis	3.85211	0	0.0875788	0.02872	0.0975665	0	0	0.0562321	0
TCONS_00085512	intergenic	kidney	0	0	0.641661	0	0	0	0	0	0
TCONS_00085647	antisense	adipose	0.0691179	0.491884	0.586661	0	0	0	0	0.706275	0
TCONS_00085735	intergenic	testis	10.4125	0.796789	0.415763	0.350595	0.463178	0	0.237378	0.171611	0.140148
TCONS_00085856	intergenic	lung	0.275736	0.408813	0	0.623591	0.347183	0.492816	0.487172	0.187839	0
TCONS_00085917	intergenic	testis	0.813442	0	0	0	0	0	0	0	0
TCONS_00085923	intergenic	testis	0.589073	0	0.0781243	0	0	0	0	0	0
TCONS_00085947	intergenic	testis	1.67539	0	0	0	0	0	0	0.302114	0
TCONS_00086001	intergenic	ovary	0	0.521064	0	0	0	0	0	0	0
TCONS_00086060	intergenic	testis	1.73489	0	0	0	0	0	0	0	0
TCONS_00086231	antisense	kidney,ovary	1.22923	1.49965	1.60229	0.549883	0.290584	0.301299	0.297848	0.215328	0.0879245
TCONS_00086351	intergenic	testis	20.2996	0.612135	0	0	0	0	0	0	0
TCONS_00086364	cis-regulatory region	ovary	0	0.690332	0	0	0	0	0	0	0
TCONS_00086655	intergenic	heart,lung	0.438248	0.111387	0.0664245	1.43767	0.296431	1.14133	0.0663684	0	0.156735
TCONS_00086762	intergenic	adipose	0	0	0.206248	0.135271	0	0	0	0.9932	0
TCONS_00086801	intergenic	adipose,liver	0	0	0	0	0	0	0	0.630603	0.77248
TCONS_00086999	antisense	testis	3.81327	0.0655496	0	0	0	0	0	0	0
TCONS_00087088	intergenic	spleen	0.105506	0	0.111939	0.0367086	0	0.490275	2.16233	0.179683	0.0440219
TCONS_00087622	cis-regulatory region	kidney,liver	0.0543868	0.110586	0.51933	0.275733	0.171674	0.0416589	0.0741273	0.0158785	0.525175
TCONS_00088558	intergenic	adipose	0.277046	0	0	0	0	0	0	0.849292	0
TCONS_00088687	intergenic	heart	0	0	0	0	0	1.38974	0	0	0
TCONS_00088765	intronic	testis	0.50822	0	0	0	0	0	0	0.148377	0
TCONS_00088766	intronic	testis	1.03076	0.114617	0	0.40346	0.069527	0.0460561	0.204879	0.0658293	0.1344
TCONS_00089009	antisense	testis	4.33324	0.713841	0	0.418796	0	0	0	0	0
TCONS_00089470	intergenic	testis	0.945957	0	0	0	0	0	0	0	0
TCONS_00089818	intergenic	ovary	1.08904	1.93757	0	0	0	0	0	0	0
TCONS_00089997	intergenic	kidney	0	0	2.72297	0.0221393	0	0	0	0	0
TCONS_00090291	intergenic	lung,testis	0.519478	0.0810727	0.406114	0.637354	0	0	0	0	0
TCONS_00090296	intergenic	lung	0.120554	0.643453	0.255812	0.755002	0	0.517113	0	0	0
TCONS_00090525	intergenic	spleen	0	0.205867	0	0	0	0	0.735978	0.118238	0
TCONS_00090591	intronic	ovary	0.719978	1.02476	0.381941	0.225452	0	0	0.152647	0.662133	0.0901226
TCONS_00090600	intronic	lung,ovary	0.176321	0.941105	0.311789	1.10425	0.347346	0	0	0.180172	0
TCONS_00090859	intergenic	testis	1.34996	0	0	0	0	0	0	0	0
TCONS_00090915	intergenic	testis	1.47445	0	0	0	0	0	0	0.832623	0
TCONS_00091072	intergenic	ovary	0	0.678149	0.101102	0	0	0.102187	0	0.194745	0.11928
TCONS_00091075	intergenic	lung	0.0903109	0.964059	1.34145	3.20503	0.853962	0	0.287211	0.369134	0.226092
TCONS_00091715	intergenic	testis	0.925686	0	0	0	0	0	0	0.333849	0
TCONS_00091891	intergenic	testis	0.546819	0	0.116033	0	0	0	0	0.44701	0
TCONS_00091990	intergenic	testis	1.3698	0.621964	0.052986	0.0223404	0.15764	0.00765066	0.0605043	0.269738	0
TCONS_00092095	intergenic	testis	4.30125	0.016564	0.0197556	0	0	0	0	0.0761073	0
TCONS_00092108	intergenic	testis	1.01749	0.190554	0.454541	0	0	0	0	0	0
TCONS_00092120	intergenic	testis	0.697378	0	0	0	0	0	0.246426	0	0
TCONS_00092548	intergenic	testis	3.26766	0	0.0336594	0.0993424	0	0	0	0	0
TCONS_00092582	intergenic	testis	0.900935	0	0.147057	0	0	0	0	0	0
TCONS_00092618	intergenic	kidney	1.75211	5.05213	6.92301	3.34237	2.09782	2.20286	0.832621	1.35822	0.680646
TCONS_00092627	intergenic	ovary	2.42096	8.01893	4.59175	2.215	4.3594	2.38461	1.88838	2.08902	0.32923
TCONS_00092698	intergenic	spleen	0.232459	1.24074	4.80937	42.0979	0.627198	4.48706	101.774	4.03812	0.872937
TCONS_00092960	intronic	muscle	0	0.348031	0.155659	0.35732	0.578036	0	0.311055	0	0
TCONS_00093068	cis-regulatory region	testis	4.87642	0	0	0	0	0	0	0	0
TCONS_00093298	intergenic	testis	0.748238	0.256903	0.215875	0.198676	0.0310769	0	0.139157	0.0469479	0
TCONS_00093402	cis-regulatory region	ovary	0	0.501241	0	0	0	0	0	0	0.117551
TCONS_00093642	intergenic	adipose	0.543534	0.0245855	0.967647	0.471177	0.551805	0.182763	0.161138	1.7227	0
TCONS_00093770	cis-regulatory region	heart	0	0.147802	0	0	0	0.801774	0	0	0
TCONS_00093902	intergenic	testis	0.583225	0.0610379	0	0	0	0	0	0.0350567	0
TCONS_00093934	cis-regulatory region	testis	0.906795	0	0	0	0	0	0	0	0
TCONS_00094350	intergenic	testis	1.13295	0	0	0	0	0	0	0.0945061	0
TCONS_00094418	intergenic	testis	0.679334	0.139458	0	0	0	0	0	0.0266989	0
TCONS_00094599	intergenic	liver	0	0	0	0	0	0	0	0	0.637947
TCONS_00094885	intergenic	testis	16.1813	0	0	0	0	0	0	0.0595845	0
TCONS_00094966	intergenic	testis	0.619583	0	0	0	0	0	0	0.237418	0
TCONS_00095157	intergenic	testis	1.11847	0.173036	0	0	0	0	0	0.049691	0
TCONS_00095747	intergenic	testis	0.885046	0	0	0	0	0	0	0	0
TCONS_00096270	intergenic	kidney	0	0.616225	1.22493	0.120509	0	0	0	0	0
TCONS_00096586	intergenic	heart	0.254645	0.0647216	0.173683	0.0379709	0.057414	0.526639	0.154254	0.371724	0
TCONS_00096625	intergenic	lung,testis	0.526972	0.069449	0	0.509304	0.126384	0	0.0413803	0.219381	0
TCONS_00096627	intergenic	lung	0.173695	0.20602	0.184287	0.56405	0.152299	0	0.122754	0	0.024158
TCONS_00096815	intergenic	ovary	0.284827	0.691021	0.219778	0.243245	0	0.0555342	0.329389	0.185212	0.0324117
TCONS_00097216	intergenic	ovary	1.83532	12.1283	2.86125	7.38909	4.20404	2.61079	4.08971	5.70277	0.6095
TCONS_00097273	intronic	lung	0	0	0	0.575622	0	0	0	0	0
TCONS_00097275	intronic	adipose	0	0.230571	0	0	0	0	0	1.05941	0
TCONS_00097712	intergenic	muscle	0	0	0	0	1.6069	0	0	0	0
TCONS_00097783	intergenic	lung	0.422309	0	0.336046	1.21221	0	0	0.223841	0	0.462544
TCONS_00098189	intergenic	testis	1.24203	0.0581515	0.589528	0.170582	0	0	0	0.701377	0.0818264
TCONS_00098353	intergenic	testis	2.20507	0	0	0.121138	0	0	0	0.0395303	0
TCONS_00098531	intergenic	testis	32.7536	0	0	0.672991	0	0	0.273398	0	0.484241
TCONS_00098538	intergenic	testis	6.09256	0	0	0	0	0	0	0	0
TCONS_00098552	intergenic	lung,muscle	0.541057	0.458391	0.109343	0.726108	0.722961	0.193404	0.0546253	0.210619	0.0967519
TCONS_00098658	cis-regulatory region	lung	1.49273	0.482871	1.18782	2.26632	0.922285	1.16418	1.2947	1.456	1.31645
TCONS_00098683	intergenic	testis	9.334	0	0	0	0.416265	0	0	0	0
TCONS_00098773	intergenic	testis	0.60538	0	0	0	0.0483962	0	0	0	0
TCONS_00098809	intronic	testis	2.50501	0.72764	0	0.160084	0	0	0	0.313436	0
TCONS_00099218	intergenic	lung	0.76879	0.195399	0.349573	10.2886	0.474119	0.382768	2.56137	1.03809	2.54329
TCONS_00099326	intergenic	heart	0.395237	0	0.0220704	0.173703	0	0.691525	0.308725	0.0850251	0.208309
TCONS_00099479	intergenic	adipose	0.0316474	0	0	0.0990998	0.0374065	0	0	0.614434	0
TCONS_00099633	intergenic	testis	322.491	1.72536	0	0	0.417424	0	4.01867	2.52241	0.331063
TCONS_00099667	intergenic	testis	0.72123	0.200496	0.0478256	0.117627	0.0486488	0.0241694	0.262819	0.0690922	0
TCONS_00099675	intergenic	spleen	0	0	0	0	0	0	0.99142	0	0
TCONS_00099705	cis-regulatory region	ovary	0.353517	1.80111	0.0852441	0.201271	0.190765	0.448026	0.15331	0.410498	0.0402283
TCONS_00099784	intergenic	muscle	0.367276	0	0.0278338	0	0.566256	0	0.111241	0.160842	0
TCONS_00099865	cis-regulatory region	testis	1.72795	0.576427	0	0.338178	0.12765	0.115812	0.457942	0.551778	0
TCONS_00099952	intergenic	ovary	0	1.4586	0.267637	0.987381	0	0.608646	0.0668528	0.837735	0.157879
TCONS_00100100	intergenic	testis	2.28699	0	0.278902	0.109754	0	0	0	0	0
TCONS_00100194	intergenic	testis	1.62364	0.472696	0	0	0.0465917	0	0	0	0
TCONS_00100251	intergenic	ovary	0.152466	1.69894	0.885441	0.502556	0.0094848	0.111868	0.399813	0.0901977	0.200893
TCONS_00100476	intergenic	testis	5.664	0	0	0	0	0	0	0	0
TCONS_00100484	intronic	testis	1.09905	0.162948	0	0	0	0	0	0	0
TCONS_00100511	intergenic	lung	0.451879	0.856393	0.20845	2.75823	0.789555	0.927022	0.458202	0.96365	0.0307411
TCONS_00100526	intergenic	lung	0.129273	0.674654	0.12344	0.976022	0.198637	0.466713	0.109632	0.396289	0.0215755
TCONS_00100683	intergenic	testis	4.62409	0	0	0.25403	0	0	0	0	0
TCONS_00100837	intergenic	testis	0.962347	0	0	0	0	0	0	0.393346	0
TCONS_00101101	intergenic	lung	0	0	0.0382738	0.696595	0.0778651	0	0.152966	0.294896	0.0451554
TCONS_00101550	intergenic	adipose	0.0890695	0	0	0	0.281151	0	0.188842	0.546089	0
TCONS_00101613	intergenic	testis	0.568404	0	0	0	0	0	0.0803407	0	0
TCONS_00101619	intergenic	testis	2.4824	0	0	0	0	0	0	0	0
TCONS_00101817	intergenic	testis	0.917494	0	0.194688	0	0	0	0	0	0
TCONS_00102203	intergenic	ovary	0.0645158	1.32001	1.0952	1.11113	0.28596	1.03777	0.153882	0.280181	0.363407
TCONS_00102234	intergenic	testis	1.1422	0	0	0	0.331883	0	0	0	0
TCONS_00102498	intergenic	ovary,testis	1.62385	1.44454	0	0	0	0	0	0	0
TCONS_00102543	intergenic	testis	2.94417	0	0.0557804	0	0	0	0	0.376059	0.0658096
TCONS_00102653	intergenic	testis	1.47508	0	0.0745251	0.0733177	0	0	0	0.143552	0
TCONS_00102740	intergenic	testis	0.794024	0	0	0	0	0	0	0	0
TCONS_00102751	intergenic	testis	1.78904	0	0	0	0	0	0	0	0
TCONS_00102867	intergenic	heart	0	0	0	0	0	0.985265	0	0	0
TCONS_00102902	intergenic	heart	0.0150869	0.107367	0.0320137	0.0472426	0	1.06779	0	0	0
TCONS_00103603	intergenic	ovary	0	3.79367	0	0	0	0	0	0	0
TCONS_00103613	intergenic	ovary	0	0.559885	0	0	0	0	0	0	0
TCONS_00103617	antisense	ovary	0	2.1245	0	0.0733177	0	0	0	0.071776	0
TCONS_00103682	intergenic	testis	2.62436	0.209848	0	0	0	0	0	0	0
TCONS_00103769	intergenic	testis	0.586408	0	0	0	0	0	0	0	0
TCONS_00103806	intergenic	testis	2.18188	0	0.0399126	0	0	0	0	0	0
TCONS_00104102	intergenic	testis	0.78448	0.111657	0	0	0	0	0	0	0
TCONS_00104363	intergenic	kidney	0	0	2.19201	0	0.0494052	0.805648	0	0	0
TCONS_00104372	intergenic	kidney	0	0	5.59489	0	0.327674	1.37089	0.0169399	0	0
TCONS_00104565	intergenic	kidney,muscle	0.614872	0.462825	0.903276	0.0493691	1.07196	0	0	0.169158	0.088807
TCONS_00104725	intergenic	muscle	0.347132	0	0	0	1.2488	0	0	0	0
TCONS_00105188	intergenic	testis	1.20956	0.307428	0	0.631266	0	0.648546	0	0.0882844	0
TCONS_00105259	intergenic	lung	0.283852	0.284071	0.103524	0.685152	0.105306	0.104635	0.319713	0.453205	0.0333102
TCONS_00105360	intergenic	lung	0.158757	0.0297319	0.0620562	0.776218	0.252497	0.259849	0.53146	0.46106	0.0209182
TCONS_00105513	cis-regulatory region	testis	7.71771	0	0	0	0	0	0	0	0
TCONS_00105732	intergenic	lung	0.211585	0.376442	0.224488	1.21468	0.125044	0	0	0.756724	0
TCONS_00105754	intergenic	testis	0.872281	0.221703	0	0	0	0	0	0.0636667	0
TCONS_00105789	intergenic	ovary	0.0129726	0.692405	0.385382	0.379139	0.163794	0.153025	0.096264	0.212095	0.341005
TCONS_00105794	intergenic	adipose,ovary	0.176321	0.627403	0	0	0	0	0	0.540517	0.110354
TCONS_00105922	intergenic	testis	0.596301	0	0	0	0	0	0	0	0
TCONS_00105929	intronic	spleen	0	0.164693	0	0.289867	0	0	0.883173	0	0
TCONS_00106033	cis-regulatory region	testis	0.954796	0.455755	0.0494155	0.243075	0.055051	0	0.39499	0.475927	0.437253
TCONS_00106198	intergenic	testis	0.538737	0	0	0	0	0	0	0	0
TCONS_00106199	intergenic	testis	1.47947	0	0	0	0	0	0	0	0
TCONS_00106264	antisense	muscle	0.0285926	0.127176	0.136513	0.104457	0.744593	0	0.151553	0.0146086	0.0894764
TCONS_00106299	intergenic	testis	0.968247	0	0	0	0	0	0	0	0
TCONS_00106689	intergenic	testis	1.33929	0	0.0557239	0.794907	0	0	0	0.590352	0
TCONS_00106832	intergenic	testis	33.3551	0	0	0.332634	0	0	0	0	0
TCONS_00106836	intergenic	testis	14.528	0.195814	0	0	0	0	0	0.112464	0
TCONS_00106886	intergenic	ovary	0.274277	0.975961	0	0	0	0	0	0	0
TCONS_00107177	intergenic	testis	0.577408	0.114144	0	0	0	0	0	0	0
TCONS_00107364	intergenic	lung	0	0.133761	0.149564	0.941699	0.263705	0.151169	0.1594	0.297696	0.0588183
TCONS_00107373	cis-regulatory region	muscle	0.0359178	0.271589	0.338209	0.515497	0.700492	0.0481463	0.166582	0.233977	0.0224799
TCONS_00107554	intergenic	testis	2.50382	1.07242	0	0.241988	0	0	0.0983059	0	0
TCONS_00107625	intergenic	ovary	0	2.31729	0	0	0	0	0	1.13128	0
TCONS_00107635	intergenic	spleen	0.239276	0.0626041	0.126933	0.587657	0.0835469	0.143389	0.992228	0.129442	0.0440458
TCONS_00108009	intergenic	ovary	0.549635	4.61002	1.75778	3.50779	2.06768	3.68802	0.965548	1.25165	1.43497
TCONS_00108153	intergenic	testis	1.89223	0.0782923	0	0	0	0	0	0	0
TCONS_00108310	cis-regulatory region	liver	0.0349881	0.0871488	0.267276	0.241034	0.165421	0.0525281	0.0370903	0.0786551	0.727015
TCONS_00108825	intergenic	testis	1.04303	0.37114	0.258214	0.743946	0.225135	0.074567	0.0552847	0.817119	0.28288
TCONS_00108885	cis-regulatory region	testis	1.03781	0.877046	0.0275273	0.947846	0	0.0278227	0	0.212095	0.357243
TCONS_00109041	intergenic	ovary	0	0.675665	0	0	0	0	0	0	0
TCONS_00109050	intergenic	ovary,testis	1.47508	1.31219	0	0	0.568558	0	0	0.107664	0
TCONS_00109100	intronic	testis	5.70908	0.121888	0.0484577	0.119182	0.0720837	0.195911	0	0.466702	0
TCONS_00109134	intergenic	liver	1.99379	1.80909	1.1423	1.87299	1.15474	1.09041	1.33155	0.876053	3.49399
TCONS_00109151	intergenic	testis	2.03626	0.184211	0	0	0	0	0	0.176334	0.0864025
TCONS_00109170	intergenic	testis	0.520699	0	0	0	0	0	0	0	0
TCONS_00109952	intergenic	spleen	0	0	0	0	0	0	0.544089	0	0
TCONS_00110025	intergenic	testis	0.947584	0	0.354835	0	0	0	0	0	0
TCONS_00110473	intergenic	kidney,muscle	0.254891	0.113372	0.862008	0.315938	0.980002	0.615006	0	0.390687	0.279175
TCONS_00110567	intergenic	muscle	0	0	0	0	1.93974	0.304323	0	0	0
TCONS_00110744	cis-regulatory region	ovary	1.52019	2.56941	0.161289	1.34875	1.91941	1.71171	1.04749	1.0097	0.285432
TCONS_00110761	intergenic	ovary	0	1.93609	0.209922	0.309781	0	0	0.209744	0	0
TCONS_00111029	intergenic	kidney	0	0	3.54206	0	0	0	0	0.161168	0.0658096
TCONS_00111414	intergenic	adipose	0	0.457482	0.109126	0	0	0	0	0.525503	0
TCONS_00111593	intergenic	testis	3.52747	0	0	0	0	0	0	0	0
TCONS_00111817	cis-regulatory region	ovary	0.0155298	0.718375	0.0329536	0.162099	0.0183558	0.0333072	0.34572	0.015869	0
TCONS_00111943	intergenic	kidney	0	0	0.941312	0.0661473	0	0	0.0671797	0	0.0793255
TCONS_00112169	intergenic	kidney	0.608075	0	1.4516	0	0	0	0	0	0.0951441
TCONS_00112181	intergenic	testis	1.04073	0.132259	0.0394356	0.0129322	0	0	0	0.088622	0.0775434
TCONS_00112213	intergenic	testis	0.60365	0	0.240172	0	0	0	0	0.154209	0
TCONS_00112434	intergenic	testis	4.48284	0	0	0.0265108	0	0	0	0.0259533	0
TCONS_00112491	intergenic	testis	1.68024	0.221437	0.891348	0	0	0.0333672	0	0	0
TCONS_00112500	intergenic	testis	2.61739	0.100686	0.0150108	0	0	0.0455156	0	0	0
TCONS_00112803	intergenic	testis	1.2427	0.526417	0	0	0	0	0	0	0
TCONS_00112854	intergenic	lung	0	0.47124	0.200728	1.81678	0.298595	0	0.120335	0	0
TCONS_00112903	intergenic	ovary	0	0.625277	0.605927	0.550256	0.13867	0	0.419133	0	0
TCONS_00112906	intergenic	muscle,ovary	0	0.664044	0	0	0.589068	0	0	0	0
TCONS_00112950	intergenic	liver,testis	2.13539	0.393018	0.703119	1.46031	0.69627	1.2634	0.702524	0.978151	2.30427
TCONS_00113031	intronic	kidney	0	0.925368	2.20734	1.71917	1.12707	0	0.0918947	2.03733	1.30211
TCONS_00113059	intergenic	testis	2.07923	0	0	0.0297299	0	0	0	0	0
TCONS_00113068	intergenic	testis	2.06994	0	0.0954852	0.0939383	0	0	0	0.367852	0
TCONS_00113484	intergenic	lung	0	0.412963	0.0820888	3.31112	0.122112	0	0.328078	0	0.677937
TCONS_00113593	intergenic	testis	0.551473	0	0	0	0	0	0	0	0
TCONS_00113602	intergenic	testis	1.3478	0	0	0	0	0.111179	0	0	0
TCONS_00113627	intergenic	lung	0.94879	1.07421	0	7.11243	1.29325	0.369981	4.43464	2.15937	0
TCONS_00114047	intergenic	testis	3.39211	0	0	0	0	0.74617	0	0	0
TCONS_00114115	intergenic	kidney,spleen	0.283129	0	0.600789	0	0	0.0552033	0.600281	0.0263012	0
TCONS_00114193	intergenic	testis	1.0767	0.0348294	0	0	0	0	0	0.0600121	0
TCONS_00114214	intergenic	testis	2.77819	0	0.401945	0	0	0	0	0.871016	0
TCONS_00114215	intergenic	testis	1.52248	0	0	0	0	0	0	0	0
TCONS_00114254	cis-regulatory region	lung	0.385416	0	1.94236	4.02294	0.228109	0.206653	0.919288	0.0492292	0
TCONS_00114383	intronic	testis	1.27472	0	0	0	0	0	0	0	0
TCONS_00114488	intergenic	adipose	0	0.514831	0.0877185	0.0862974	0.446141	0	0.0876443	0.760344	0
TCONS_00114550	antisense	testis	1.24247	0	0	0	0	0	0	0	0
TCONS_00114569	intergenic	testis	1.41203	0	0	0	0.0258292	0.0256647	0.202966	0	0.0299577
TCONS_00114597	intergenic	kidney	0.598236	0.879246	1.5178	0.787329	0.982495	0.683366	1.00641	0.451832	0.195349
TCONS_00114666	intergenic	lung	0	0.312992	0	0.856922	0	0	0	0	0.293612
TCONS_00114667	intergenic	testis	0.563857	0	0	0.0189854	0	0	0	0	0
TCONS_00114687	intergenic	testis	0.950582	0.112749	0.0134473	0.158753	0.32829	0.135916	0	0	0
TCONS_00114886	cis-regulatory region	testis	0.756765	0	0	0	0	0	0	0	0
TCONS_00114972	intergenic	testis	0.886127	0	0	0	0	0	0	0	0
TCONS_00115056	intergenic	testis	0.923625	0	0	0	0	0	0	0	0
TCONS_00115100	intergenic	ovary	0.299068	1.06417	0	0	0	0	0	0	0
TCONS_00115109	intergenic	testis	0.504686	0	0	0	0	0	0	0.184182	0
TCONS_00115206	intergenic	spleen,testis	0.753028	0	0.0958736	0	0	0	0.574755	0	0
TCONS_00115445	intergenic	testis	4.62254	0.244767	0.963367	0.17232	0	0.0590124	0.0583365	0	0
TCONS_00115640	antisense	adipose	0.14939	0	0.4755	0	0	0	0	0.763266	0
TCONS_00115699	intergenic	testis	1.15683	0.166879	0.0663444	0.424252	0	0	0	0	0
TCONS_00116176	intergenic	testis	0.624559	0.185197	0	0	0	0.111626	0	0	0
TCONS_00116256	intergenic	testis	4.2126	0.0594829	0	0.0261731	0	0.0179264	0	0.0256227	0
TCONS_00116303	intergenic	testis	1.20999	0	0	0	0	0	0	0.260298	0
TCONS_00116651	intergenic	kidney	0.415336	0.0199715	0.738408	0.0937349	0.283465	0	0.190396	0	0.0702558
TCONS_00116699	intergenic	testis	1.49534	0	0.0933249	0.0306043	0	0	0	0	0
TCONS_00116714	intergenic	testis	5.01172	0	0.966788	0.105681	0	0	0	0.0517292	0
TCONS_00116721	intergenic	lung	1.54065	0.483715	0.192306	2.93245	0.489039	0.0971848	0.192143	0	0.453764
TCONS_00116769	intergenic	testis	0.566983	0.180133	0	0	0	0	0	0	0.025347
TCONS_00116781	intergenic	testis	1.42331	0	0	0	0	0	0	0	0
TCONS_00116794	intergenic	testis	7.10378	0	0	0	0	0	0	0	0
TCONS_00116808	intergenic	testis	2.4955	0	0.0601745	0	0	0	0	0	0
TCONS_00116915	intronic	testis	7.64181	0.239928	0.00953859	0.00938406	0.0141892	0	0.0857747	0	0.112536
TCONS_00117051	intergenic	testis	3.40167	0	0	0	0	0	0	0	0
TCONS_00117070	intergenic	kidney	0.512463	0	0.918269	0.0237735	0.0179734	0.109909	0	0	0.285098
TCONS_00117081	cis-regulatory region	testis	0.85448	0.2027	0	0.0594599	0	0	0	0	0
TCONS_00117130	cis-regulatory region	ovary	0.399196	0.710229	0.0907582	0.56549	0.202217	0.152887	0.0604544	0.203957	0.142769
TCONS_00117200	intergenic	testis	0.897204	0	0	0.416219	0	0	0	0.3056	0
TCONS_00117274	intergenic	testis	1.78071	0	0.146945	0.0206521	0	0	0	0.0606534	0
TCONS_00117314	intergenic	testis	3.2399	0	0	0	0	0	0	0	0
TCONS_00117496	intergenic	testis	0.573434	0	0	0	0	0	0	0	0
TCONS_00117499	intergenic	testis	0.988744	0.125652	0	0	0	0	0	0	0
TCONS_00117532	intronic	kidney	0.401848	0.238316	15.8461	0.0699076	0	0	0.212996	0.410625	0
TCONS_00117988	cis-regulatory region	ovary,testis	0.913452	0.812584	0	0.476727	0	0	0	0	0.571703
TCONS_00118167	intergenic	testis	1.26977	0.527421	0.644771	0.366155	0.303939	0.365582	0.188554	0.313018	0.160798
TCONS_00118375	intergenic	testis	0.537743	0.318908	0.152142	0	0	0.345994	0	0.0732651	0.0448743
TCONS_00118390	intergenic	spleen	0.448288	0.507546	0.259432	0.191422	0.0722545	0.218513	0.777637	0.249862	0.0510128
TCONS_00118456	antisense	testis	1.98802	1.53491	1.67148	0.391523	0.39902	1.3274	0.477161	0.306632	0.0939049
TCONS_00118542	intergenic	ovary	0.161037	0.5048	0.0813602	0.20811	0	0.0986799	0.056904	0.13321	0.0479943
TCONS_00118666	cis-regulatory region	liver	2.33324	1.2634	4.08998	2.75307	0.218967	1.68618	2.09703	0.984777	40.1901
TCONS_00118748	intergenic	liver	0.915993	0.663947	0.683894	0.566581	0.321263	0.0363807	1.18681	0.450667	1.18905
TCONS_00119314	intergenic	testis	1.33553	0	0	0	0	0	0	0	0
TCONS_00119409	intergenic	testis	5.95499	0.228665	0	0	0	0	0	0	0
TCONS_00119607	intergenic	testis	0.516662	0	0	0	0	0	0	0	0
TCONS_00119683	intergenic	testis	1.31952	0	0.299997	0	0	0	0	0	0
TCONS_00119694	intergenic	liver,testis	0.999373	0.0573559	0	0.0672991	0.4523	0.207424	0	0.428245	0.887775
TCONS_00119740	intergenic	testis	2.55942	0.144558	0.129309	0.0424048	0	0	0	0.498157	0.203412
TCONS_00119820	intergenic	testis	1.21401	0	0	0	0	0	0	0	0
TCONS_00119830	intergenic	testis	0.673741	0	0.0420485	0	0	0	0	0.121492	0
TCONS_00120230	intergenic	testis	2.20951	0	0.180326	0	0	0	0.180174	0.434186	0
TCONS_00120482	intergenic	liver	0.452342	0.804785	0.0479926	0.236075	0.428351	0	0.191808	0.693333	1.24567
TCONS_00120565	intergenic	lung	0.403412	0	0	0.842155	0	0	0.106912	0	0
TCONS_00121299	intergenic	testis	1.38698	0	0	0	0	0	0	0.0885797	0
TCONS_00121594	intergenic	kidney	2.4685	0.199628	15.1189	0.117118	0	0	0	0	0
TCONS_00122451	intergenic	adipose,kidney	0	0	0.953749	0	0	0	0	0.765472	0
TCONS_00122458	intergenic	kidney	0	0	2.22971	0	0	0	0	0	0
TCONS_00122572	cis-regulatory region	testis	1.0113	0.133278	0	0	0	0	0	0	0.0468846
TCONS_00122601	intergenic	testis	4.21187	2.71744	1.81695	1.25609	0.292196	0.496337	1.03037	0.236476	0
TCONS_00122775	intergenic	adipose,spleen	0	0	0	0	0	0	0.80419	1.03357	0
TCONS_00122854	intergenic	testis	6.14244	0	0	0	0	0	0	0.14265	0
TCONS_00122961	intergenic	testis	1.08739	0.0317154	0	0	0	0	0	0.0182155	0
TCONS_00124027	intergenic	testis	0.890695	0	0	0	0	0	0	0	0.222984
TCONS_00124151	intergenic	testis	0.584644	0	0	0	0	0	0	0	0
TCONS_00124213	intergenic	ovary	0	3.71536	0	0	0	0	0	0	0
TCONS_00125020	intergenic	testis	4.41805	0.224582	0.0892849	0	0	0	0	0	0
TCONS_00125158	intergenic	liver,testis	1.57208	0.0717172	0	0.0841501	0	0	0	0.247141	1.11006
TCONS_00125341	intergenic	testis	0.586408	0	0	0	0	0	0	0	0
TCONS_00125849	intergenic	adipose,testis	1.04373	0	0	0	0	0	0	1.24428	0
TCONS_00126521	intergenic	ovary	0	1.1789	0.0817472	0	0.200354	0.0660995	0.212363	0.283434	0.231468
TCONS_00126931	intergenic	testis	2.22165	0	0.916658	0	0	0	0	0	0.154496
TCONS_00126938	cis-regulatory region	ovary	0.808489	1.77688	1.00917	0.0992816	0.375298	0	0	0.0971939	0.297653
TCONS_00126950	intergenic	testis	2.49592	0	0	0	0	0	0	0	0
TCONS_00126965	intergenic	testis	0.632176	0	0.134145	0	0	0	0	0	0
TCONS_00127237	intergenic	testis	0.691084	0	0.0831493	0	0	0	0	0.0582415	0
TCONS_00127770	intergenic	testis	0.637358	0	0	0	0	0	0	0	0
TCONS_00127776	intergenic	ovary	8.73289	15.7857	8.22769	8.82362	8.36929	7.49187	4.44364	9.99446	3.06077
TCONS_00127793	intergenic	lung	0.460786	1.63961	3.66663	4.20844	0.953117	2.47065	1.70965	0.588563	2.88392
TCONS_00127960	intergenic	testis	83.5994	0.100906	0	0.355198	0	0	0	0	0
TCONS_00128097	intergenic	testis	2.68214	0	0	0	0	0	0	0	0
TCONS_00128135	intronic	spleen	0.229374	0.884195	0.283921	0.359127	0.0903714	0.573935	1.0942	0.234383	0
TCONS_00128365	intergenic	testis	1.90168	0	0	0	0	0	0	0	0
TCONS_00128531	intergenic	testis	2.0417	0	0	0.108361	0	0	0	0	0
TCONS_00128584	intergenic	heart,testis	0.892367	0	0	0	0	0.956943	0	0	0
TCONS_00128586	intergenic	testis	3.0829	0.203146	0	0	0	0	0.242084	0	0
TCONS_00128733	intergenic	testis	1.24412	0	0	0	0	0	0	0	0
TCONS_00128902	intergenic	testis	3.28091	0	0	0.913223	0	0	0	0	0
TCONS_00129218	intergenic	kidney	0	0.12363	3.68629	0	0	0	0	0.0710062	0
TCONS_00129283	cis-regulatory region	ovary	1.20999	1.81284	1.28377	0	0	0.068292	0.472569	1.10627	0.478292
TCONS_00129586	intergenic	lung	0	0	0.0497283	4.99011	0	0	0	0	0
TCONS_00129885	intergenic	testis	0.705537	0	0	0	0	0	0	0.0758892	0
TCONS_00129926	intergenic	ovary	0.0833415	4.00348	0.795813	0.434956	0.899454	0	0	0.0851618	0
TCONS_00129937	intergenic	lung	0.104936	2.61376	2.11537	4.16219	2.83128	2.58818	2.78102	2.14456	0
TCONS_00129938	intergenic	lung	0	0	0.436504	2.0398	0.486994	0.220594	0.545169	0.735704	0
TCONS_00129988	intergenic	muscle	0	0	0.0423725	0.20843	0.504253	0	0	0	0.049991
TCONS_00130052	intergenic	testis	2.08047	0	0	0	0	0	0	0	0
TCONS_00130153	intergenic	testis	8.65079	0	0	0	0	0	0	0	0
TCONS_00130360	intronic	kidney	0.283098	0.223855	0.901084	0.393994	0.0339479	0	0.166726	0.160712	0.0787479
TCONS_00130430	intergenic	testis	1.7438	0	0	0	0	0	0	0	0
TCONS_00130475	intergenic	testis	2.64145	0	0	0	0	0	0	0	0
TCONS_00130476	intergenic	testis	5.18384	0	0	0	0	0	0	0	0
TCONS_00130557	intergenic	testis	1.40269	0	0	0	0	0	0	0	0
TCONS_00130950	intergenic	testis	0.580281	0	0	0	0	0	0	0	0
TCONS_00130955	intergenic	testis	0.566747	0.0672218	0	0	0	0	0.0400532	0	0
TCONS_00131360	intergenic	heart	0	0.0659716	0.275391	0.270929	0.131485	0.516929	0	0.454684	0.278491
TCONS_00131456	intronic	testis	6.59762	0	0.0526311	0	0	0	0	0	0
TCONS_00131547	intergenic	spleen	0.0317637	0	0	0	0	0	2.35705	0	0
TCONS_00131676	intergenic	muscle	0.23149	0.205928	0.204672	0.620178	0.730709	0.148945	0.392638	0.205007	0
TCONS_00131741	intergenic	testis	1.20765	0.349146	0.112113	0.157567	0.586505	0	0.128021	0.123403	0.0188958
TCONS_00131759	intergenic	kidney	0.0506564	0.465648	0.62703	0.0616872	0.0532997	0.0452685	0.358	0.103526	0.0211363
TCONS_00131822	intergenic	testis	9.2478	0.0862815	0.0316635	0.105133	0.0132279	0.00400041	0.00395459	0.0457432	0.0373565
TCONS_00131827	intergenic	testis	5.59481	0.0599325	0.020201	0.018345	0.00346227	0.0329825	0.00621043	0.0044898	0
TCONS_00132027	intergenic	testis	0.690412	0.0511811	0	0	0.124187	0.154244	0	0	0
TCONS_00132045	intergenic	kidney	0.0807452	0.287316	2.57007	0.0842811	0	0	0	0	0
TCONS_00132228	intergenic	testis	3.00791	0	0	0	0	0	0	0	0
TCONS_00132438	intergenic	testis	2.08853	0.762217	0.113635	0.39128	0.751342	0	0.965084	1.03971	0
TCONS_00132487	intergenic	spleen	0.214462	0.654101	0.0325056	0.863433	1.28954	0	1.39656	0.657437	0
TCONS_00132493	intergenic	spleen	0.239791	0.426624	0	0.136523	0.27524	0	0.762594	0.623708	0
TCONS_00132656	cis-regulatory region	testis	0.86537	0.124163	0.0148087	0.145688	0.0660864	0.134708	0.0147962	0.128362	0
TCONS_00132727	antisense	testis	2.84509	0.386072	0	0.0251667	0.0780643	0	0	0.0246375	0
TCONS_00132744	intergenic	testis	1.25191	0	0.0491945	0	0	0	0	0.426419	0.0580396
TCONS_00132932	cis-regulatory region	spleen	0	0.405399	0.181317	0.297299	0.122958	0.122175	1.87203	0.407467	0
TCONS_00132951	intergenic	testis	0.981006	0.0459304	0.0547804	0.215572	0.0557232	0.138421	0	0	0
TCONS_00132970	intergenic	ovary	0	0.588378	0	0	0	0	0	0	0
TCONS_00132979	intergenic	ovary	0.208625	0.671651	0.0843227	0.0829567	0.235878	0.170455	0	0.0507576	0
TCONS_00133012	intergenic	ovary	0.108904	2.80948	0.577726	0.227347	0.0587669	0	0.634961	0.278207	0
TCONS_00133147	intergenic	kidney	0.0485379	0	1.33894	0.557297	0.157152	0	0.0514541	0	0
TCONS_00133233	antisense	testis	1.79184	0	0	0	0	0	0	0	0
TCONS_00133247	intergenic	testis	1.61173	0.0975342	0.0930618	0.0915541	0.0907154	0.0235151	0.0232458	0.0336108	0.0411728
TCONS_00133587	intergenic	testis	0.551473	0	0	0	0	0	0	0	0
TCONS_00133651	intergenic	testis	1.07817	0.076729	0.0457567	0.0450154	0	0	0	0.132206	0
TCONS_00133661	intergenic	testis	8.59709	0.136567	0.0271468	0	0.121148	0	0	0.261454	0
TCONS_00133758	intergenic	ovary,testis	0.700519	0.747797	0	0	0	0	0	0	0
TCONS_00133793	intergenic	testis	1.28554	0	0	0	0	0	0	0.0710062	0
TCONS_00133862	intergenic	muscle	2.27619	2.22079	1.71387	2.14595	3.56597	0.708651	2.33511	1.50059	0.919098
TCONS_00133901	intergenic	spleen	3.60824	3.95876	2.55218	1.9459	1.77702	0.386935	5.35505	0.491607	0.150553
TCONS_00133909	intergenic	ovary	1.21942	2.53882	1.40389	0.920765	0.168006	1.97541	1.01765	0.636284	0.259813
TCONS_00133946	intergenic	testis	0.980727	0	0	0	0	0	0	0	0
TCONS_00133975	intergenic	testis	1.01148	0	0	0	0	0	0	0	0
TCONS_00134000	intronic	ovary	0.0552648	0.688271	0	0	0	0.29632	0	0	0
TCONS_00134011	intergenic	liver,lung	0.326713	0	0.23109	0.568366	0	0	0.115447	0	0.54528
TCONS_00134060	intergenic	testis	0.989283	0	0.0299888	0.265527	0	0	0.119854	0.173296	0
TCONS_00134084	intergenic	muscle	0	0	0.797094	0	1.89716	0	0	0	0
TCONS_00134440	intronic	lung	0	0	0	0.878384	0.0885444	0	0.0594729	0.0573276	0
TCONS_00134506	intergenic	testis	3.17279	0	0	0	0	0	0	0	0
TCONS_00134515	intergenic	testis	3.87926	0	0	0.359923	0	0	0	0	0
TCONS_00134621	intergenic	testis	0.728409	0	0	0	0	0	0.321739	0.124053	0
TCONS_00134628	intergenic	testis	0.595844	0.10601	0	0.0621937	0.470201	0	0.126329	0	0
TCONS_00134772	intergenic	testis	0.869124	0	0	0	0	0	0	0	0
TCONS_00134773	intergenic	testis	0.621476	0.325206	0.271507	0.0763166	0	0	0	0.0373559	0
TCONS_00134822	antisense	testis	2.60682	0	0	0	0	0	0	0	0
TCONS_00134968	intergenic	adipose	0	0	0.236049	0.232225	0	0	0.117925	1.13671	0.278491
TCONS_00134969	intergenic	kidney	0.375641	0.222774	1.19564	0.784181	0	0	0	0	0.31347
TCONS_00135067	intergenic	testis	1.09238	0	0	0	0	0	0	0	0
TCONS_00135293	intergenic	testis	1.28172	0	0	0	0	0	0	0	0
TCONS_00135639	intergenic	testis	2.58409	0	0	0	0	0	0	0	0
TCONS_00135868	antisense	ovary	3.57311	4.40624	1.80524	1.08533	1.20667	1.68269	0.721484	3.18751	0.733602
TCONS_00136875	intergenic	testis	1.80308	0	0	0	0	0	0	0	0
TCONS_00137333	intergenic	testis	0.643956	0	0.256209	0	0	0	0	0	0
TCONS_00137343	intergenic	testis	1.19132	0	0	0	0	0	0	0	0
TCONS_00137838	intergenic	ovary	0.264482	0.846995	0	0.276064	0	0	0.0560745	0.378362	0
TCONS_00137875	intergenic	testis	0.501662	0	0	0	0	0	0	0.0854365	0
TCONS_00137951	intergenic	testis	1.40319	0.14131	0.0280896	0.0276346	0	0.0567821	0	0.108214	0.331401
TCONS_00138086	intergenic	testis	1.56789	0	0.259922	0.409138	0	0.210169	0.0519405	0.0500668	0
TCONS_00138676	intergenic	testis	0.604937	0	0	0	0	0	0	0	0
TCONS_00138850	intergenic	ovary	0.121686	0.920118	0.613257	0	0.288081	0.75033	0	0.248689	0
TCONS_00139072	intergenic	testis	0.85722	0	0	0	0	0	0	0	0
TCONS_00139865	intergenic	liver	0	0	0	0.0580563	0	0	0	0	0.626604
TCONS_00139925	intergenic	liver	1.51387	0	0	0.143651	0	0	0	0	2.69889
TCONS_00140168	intergenic	heart	0.117282	0	0	0	0	0.503074	0	0	0
TCONS_00140275	intergenic	testis	3.1666	0	0	0	0	0	0	0	0
TCONS_00140367	intergenic	testis	0.945382	0	0.0835859	0	0	0	0	0.0805025	0.197229
TCONS_00140416	intergenic	testis	2.86995	0	0.0237887	0.0936133	0.707742	0	0	0.0229112	0.0280659
TCONS_00140712	intergenic	adipose	0	0	0	0	0.0899066	0	0	0.523886	0
TCONS_00140943	cis-regulatory region	testis	1.70024	0	0.0801742	0.197188	0	0	0	0.115825	0
TCONS_00141238	intergenic	liver,testis	0.873681	0	0.102995	0.101327	0	0	0	0	0.607568
TCONS_00141282	intronic	lung	0	0	0	1.27959	0	0	0	0	0
TCONS_00141438	intergenic	testis	0.650692	0	0	0	0	0	0	0	0
TCONS_00141661	intergenic	spleen	0.235629	0.314415	0	0.184461	0	0	0.811806	0	0.0737367
TCONS_00141774	intronic	testis	1.43996	0	0	0	0	0	0	0	0
TCONS_00141913	intergenic	kidney	14.9954	19.4351	25.1818	2.07312	2.58234	0.212987	1.26329	4.16053	8.32857
TCONS_00142243	intergenic	testis	1.04674	0	0	0	0	0	0	0	0
TCONS_00142252	intergenic	testis	0.58814	0	0	0	0	0	0	0	0
TCONS_00142518	intergenic	testis	0.545668	0	0.0964903	0	0	0	0	0	0
TCONS_00142655	intergenic	testis	2.21749	0	0.0385691	0.379442	0	0	0	0	0
TCONS_00142804	intergenic	testis	12.3954	0.0308869	0.0552574	0.380535	0.0205197	0	0	0.354793	0
TCONS_00142841	intergenic	testis	3.7053	0.159234	0	0.112103	0	0	0	0	0
TCONS_00142947	intergenic	testis	4.76563	0	0	0.380688	0	0	0	0	0
TCONS_00143132	intergenic	testis	2.4842	0	0	0	0	0	0	0.0224642	0
TCONS_00143252	intergenic	testis	2.82856	0	0	0	0	0	0	0	0
TCONS_00143253	intergenic	testis	0.868427	0	0	0	0	0	0	0	0
TCONS_00143643	cis-regulatory region	testis	0.692498	0.176008	0	0	0	0	0	0	0
TCONS_00143747	intergenic	heart	0	0	0	0	0.68944	1.24921	0	0.124795	0
TCONS_00143766	intergenic	testis	1.78507	0	0	0	0	0	0	0	0
TCONS_00143768	intergenic	testis	0.634756	0	0	0	0	0	0	0	0
TCONS_00143779	intergenic	liver	0	0	0	0.359127	0	0	0	0	1.93804
TCONS_00143813	intergenic	heart	0	0	0	0	0	0.84593	0	0.383845	0
TCONS_00143850	intergenic	lung	0	0.824694	0.942614	1.53213	0.701097	0.352096	0.532332	0.197357	0.0725279
TCONS_00143880	intergenic	testis	1.61189	0.458847	0	0	0	0	0	0	0.242121
TCONS_00143887	intergenic	testis	29.7448	0	0	0	0.0463898	0	0	0	0
TCONS_00144046	intergenic	kidney	0.19857	0.0207815	2.10679	0.0487683	0	0	0.136206	0.0238714	0.789538
TCONS_00144061	intergenic	kidney	0.0629872	0.168095	0.634867	0	0	0	0	0	0.236531
TCONS_00144104	cis-regulatory region	testis	23.2897	0	0.132849	0.653484	0	0	0	0	0
TCONS_00144398	intergenic	lung	0	0	0	0.662012	0.45633	0	0	0	0
TCONS_00144402	cis-regulatory region	lung,spleen	0.809003	0.387514	0.165065	1.68886	0.839527	0.533875	1.68223	1.14462	0.194743
TCONS_00144403	antisense	lung	0.867259	0.280542	0.564634	1.66646	0.574351	0.443872	1.25368	0.140987	0.0740171
TCONS_00144406	intronic	lung	0	0.161426	0	0.631371	0.0477334	0	0.160306	0	0.113573
TCONS_00144408	cis-regulatory region	testis	2.57631	1.11118	1.32529	0.325955	0.739292	0.669755	0.413803	1.19663	0
TCONS_00144454	intronic	ovary	0.115367	1.23154	0.856817	0.481678	0.242775	0.742296	0.489196	0.196479	0.192547
TCONS_00144578	intergenic	muscle	0	0	1.51573	0.319538	1.87221	0	0.324526	0	0
TCONS_00144584	intergenic	liver	0	0	0.466097	1.71955	0	0	0	0.935216	3.20775
TCONS_00145193	cis-regulatory region	ovary	1.67035	3.79161	0.549995	1.26253	2.85947	1.42063	1.64859	1.82454	0.576785
TCONS_00145280	intergenic	ovary	0.937781	3.26738	0.690948	2.81418	1.02783	0.642494	1.98825	2.27588	0.0978216
TCONS_00145284	intergenic	heart	0.0442307	0	0.328495	0.923353	1.95716	2.18185	1.50042	1.08472	0.166096
TCONS_00145415	intergenic	lung,testis	0.858252	0.36647	0.072847	0.716669	0.108364	0	0.0727854	0.0350799	0.257834
TCONS_00145600	antisense	testis	3.29881	0.20961	0	0	0	0	0	0	0.147473
TCONS_00145626	intergenic	ovary	0.233506	1.66177	0	0	0	0	0	0	0
TCONS_00145785	intergenic	liver	0	0	0	0	0	0	0	0	0.505811
TCONS_00145818	intergenic	ovary	0.621067	1.1418	0.175717	0.172871	0.490106	0	0.307245	0.19039	0.0259139
TCONS_00146083	intergenic	testis	2.05933	0	0	0	0	0	0	0	0
TCONS_00146192	intergenic	testis	3.51845	0	0.3733	0	0	0	0	0	0
TCONS_00146418	intergenic	testis	0.747413	0	0	0	0	0	0	0	0
TCONS_00146531	intergenic	lung,spleen	0	0	0	1.06234	0.292911	0	0.827172	0.381333	0
TCONS_00146560	intergenic	lung	2.11813	0.297511	4.02147	11.5781	0.658836	2.92892	0.709071	1.70873	2.72112
TCONS_00146771	intergenic	testis	0.668883	0	0	0	0	0	0	0	0
TCONS_00146779	intergenic	testis	0.861364	0	0	0	0	0	0	0	0
TCONS_00146853	intergenic	adipose	0	0	0	0	0	0	0	1.76569	0.113839
TCONS_00146938	cis-regulatory region	testis	1.58228	0.0670264	0.159882	1.06172	0.569219	0.323196	0.439305	0.0384961	0
TCONS_00146958	intergenic	liver	0.0287353	0.306746	0.792676	0.719847	0.101893	0.400591	1.12708	0.469806	2.19412
TCONS_00146966	intergenic	liver	0.218625	0.086437	0	0.101422	0.0383388	0.286545	0	0.099289	0.516917
TCONS_00146980	cis-regulatory region	muscle	0	0	0	0	4.17187	0.629912	0	0	0
TCONS_00146996	intergenic	spleen	0	0	0.228214	0	0	0	0.570052	0	0
TCONS_00147032	intergenic	lung	0.617124	1.42328	1.64901	2.60045	0.616689	0.318636	0.387676	0.256912	0.143052
TCONS_00147180	cis-regulatory region	heart,kidney	0.400518	0.203594	0.607058	0	0	0.613573	0	0	0
TCONS_00147194	antisense	testis	0.756765	0	0	0	0.178896	0	0	0	0
TCONS_00147218	intergenic	spleen	0.173083	0	0.0918189	0	0	0	1.05502	0.0442159	0.108328
TCONS_00147406	cis-regulatory region	ovary	0.0599288	1.4394	0	0.375319	0	0	0	0.0306189	0
TCONS_00147415	cis-regulatory region	ovary	0.48406	0.626338	0.0933778	0	0.208357	0	0.139948	0.0899332	0
TCONS_00147442	intergenic	ovary	1.49239	2.69824	1.2496	1.60827	1.541	0.544997	0.46179	1.06337	0.4544
TCONS_00147558	cis-regulatory region	testis	37.8819	0	0.124433	0	0	0	0	0	0
TCONS_00147623	cis-regulatory region	testis	0.848072	0	0.112473	0.38728	0	0	0	0	0
TCONS_00147706	intergenic	ovary	0	3.9643	0.0695316	0	0.212185	0	0	0	0
TCONS_00147712	intergenic	ovary	0.132579	0.589695	0	0.0691924	0.418491	0	0	0	0
TCONS_00147832	cis-regulatory region	ovary	0.153595	7.105	0	0	0	0	0	0.353138	0
TCONS_00147964	antisense	lung	0.105363	0	0.558938	2.96937	0.373608	0	0	0.322992	0.39566
TCONS_00148128	intergenic	spleen	0	0.503063	0.299997	0.491895	0.737471	0.227412	0.974167	0.0722327	0.117979
TCONS_00148522	antisense	adipose	0.00987399	0.263509	0.24095	0.144289	0.202471	0.021177	0.198878	0.57511	0.0741581
TCONS_00148555	intergenic	kidney	0.00853729	0	0.688399	0.338624	0.211917	0.00915509	0.00905023	0.13958	0.0320594
TCONS_00148765	intergenic	testis	0.601025	0	0	0.117627	0	0	0	0	0
TCONS_00148774	intergenic	testis	0.820971	0	0	0	0.025315	0	0	0.0479372	0
TCONS_00149529	intergenic	lung	0.435095	0	0	0.519026	0	0	0	0	0
TCONS_00149944	cis-regulatory region	ovary,testis	16.9946	17.2295	2.82049	4.26129	7.07011	3.66525	4.22715	9.70159	2.25802
TCONS_00150011	intergenic	testis	3.25618	0.463459	0.690948	0.045317	0.256582	0	0	0.399276	0
TCONS_00150131	intronic	testis	1.46367	0.108504	0	0	0.0481265	0	0	0	0.0763392
TCONS_00150135	intergenic	testis	1.97309	0	0	0.0936133	0	0	0	0	0.112263
TCONS_00150164	intergenic	ovary	1.37073	3.76895	0	0	0	0	0	0	0
TCONS_00150318	intergenic	testis	1.4738	0	0	0	0	0.063218	0	0	0
TCONS_00151355	intergenic	lung	0	0.169954	0.945937	1.59534	0.0502549	0.478044	0	0.227761	0.279004
TCONS_00152118	antisense	testis	1.90582	0.27126	0.323526	0.318285	0	0	0.0808132	0.623184	0
TCONS_00152131	cis-regulatory region	testis	0.503286	0	0	0	0	0	0	0	0
TCONS_00152146	intergenic	kidney	0	0	0.586944	0.00946614	0.0107193	0	0.086525	0.0370683	0.011352
TCONS_00152408	cis-regulatory region	ovary	1.23536	4.27136	0.51933	1.99501	0.301867	0.274949	0	0.190542	0.379293
TCONS_00152540	intergenic	spleen	0.217992	0	0.0693854	0.910151	0.0772983	0	2.24156	0.0222753	0
TCONS_00152829	antisense	lung	0.273644	0.517282	0.635098	0.883659	0.147664	0.0366808	0.58017	0.33205	0.23549
TCONS_00153018	cis-regulatory region	testis	4.01565	0.216498	0	0.0846768	0.671209	0.695959	0.0859984	0.0828962	0.7616
TCONS_00153244	antisense	adipose,liver	0.21842	0.129534	5.40725	2.73582	0.942911	1.48343	0.0771812	8.33246	7.7465
[truncated: 4,494 more rows]

## Sheet: Suppl. Table 6
Suppl. Table S6. Summary of differentially expressed lncRNAs during muscle development in Sus Scrofa
[truncated: 1,407 more rows]

[truncated: 8 more sheets: Suppl. Table 7, Suppl. Table 8, Suppl. Table 9, Suppl. Table 10, Suppl. Table 11, Suppl. Table 12, Suppl. Table 13, Suppl. Table 14]
